# Supplementary material for: [N,N′-Bis(2,6-diethyl-4-phenyl­phen­yl)butane-2,3-di­imine-κ2 N,N′]di­bromido­nickel(II)
Source: Acta Crystallogr Sect E Struct Rep Online. 2014 Feb 15;70(Pt 3):m102. doi: 10.1107/S160053681400292X (PMC3998469; doi:10.1107/S160053681400292X)
Supplement: Supplementary file 1 [file e-70-0m102-sup1.cif]

##############################################################################
#                                                                            #
# This CIF contains the data in a paper accepted for publication in          #
# Acta Crystallographica Section E. It conforms to the requirements of       #
# Notes for Authors for Acta Crystallographica Section E, and has been       #
# peer reviewed under the auspices of the IUCr Commission on Journals.       #
#                                                                            #
# Full details of the Crystallographic Information File format               #
# are given in the paper "The Crystallographic Information File (CIF):       #
# a New Standard Archive File for Crystallography" by S. R. Hall, F. H.      #
# Allen and I. D. Brown [Acta Cryst. (1991), A47, 655-685].                  #
#                                                                            #
# The current version of the core CIF dictionary is obtainable from          #
# ftp://ftp.iucr.org/pub/cif_core.dic.                                       #
#                                                                            #
# Software is freely available for graphical display of the structure(s)     #
# in this CIF. For information consult the CIF software page                 #
# http://www.iucr.org/resources/cif/software.                                #
#                                                                            #
# This file may be used for bona fide research purposes within the           #
# scientific community so long as proper attribution is given to the journal # 
# article from which it was obtained.                                        #
#                                                                            #
##############################################################################
data_I
_audit_creation_method     SHELXL-97
_database_code_depnum_ccdc_archive     'CCDC 982220'
_chemical_name_systematic
;\
[<i>N</i>,<i>N</i>'-Bis(2,6-diethyl-4-phenylphenyl)butane-2,3-\
diimine-\k^2^<i>N</i>,<i>N</i>']dibromidonickel(II)
;
_chemical_name_common     ?
_chemical_formula_moiety     'C36 H40 Br2 N2 Ni'
_chemical_formula_sum     'C36 H40 Br2 N2 Ni'
_chemical_formula_iupac     '[Ni Br2 (C36 H40 N2)]'
_chemical_formula_weight     719.19
_chemical_melting_point     ?
_space_group_crystal_system     orthorhombic
_space_group_name_H-M_alt     'P n a m'
_space_group_name_Hall     '-P 2c 2n'
loop_
    _symmetry_equiv_pos_as_xyz
    'x, y, z'
    '-x, -y, z+1/2'
    'x+1/2, -y+1/2, -z+1/2'
    '-x+1/2, y+1/2, -z'
    '-x, -y, -z'
    'x, y, -z-1/2'
    '-x-1/2, y-1/2, z-1/2'
    'x-1/2, -y-1/2, z'
_cell_length_a     15.6587(5)
_cell_length_b     6.9359(3)
_cell_length_c     30.1928(16)
_cell_angle_alpha     90.00
_cell_angle_beta     90.00
_cell_angle_gamma     90.00
_cell_volume     3279.2(2)
_cell_formula_units_Z     4
_cell_measurement_reflns_used     2436
_cell_measurement_theta_min     3.48
_cell_measurement_theta_max     26.08
_cell_measurement_temperature     293(2)
_exptl_crystal_description     block
_exptl_crystal_colour     brown
_exptl_crystal_size_max     0.42
_exptl_crystal_size_mid     0.38
_exptl_crystal_size_min     0.35
_exptl_crystal_density_diffrn     1.457
_exptl_crystal_density_meas     ?
_exptl_crystal_density_method     'not measured'
_exptl_crystal_F_000     1472
_exptl_absorpt_coefficient_mu     3.055
_exptl_absorpt_correction_type     multi-scan
_exptl_absorpt_process_details     '(CrysAlis PRO; Oxford Diffraction, 2012)'
_exptl_absorpt_correction_T_min     0.508
_exptl_absorpt_correction_T_max     1.000
_exptl_special_details     ?
_diffrn_ambient_temperature     293(2)
_diffrn_radiation_type     MoK\a
_diffrn_radiation_wavelength     0.71073
_diffrn_radiation_source     'fine-focus sealed tube'
_diffrn_radiation_monochromator     graphite
_diffrn_measurement_device_type     'Oxford Diffraction SuperNova CCD'
_diffrn_measurement_method     '\w scans'
_diffrn_detector_area_resol_mean     ?
_diffrn_reflns_number     10334
_diffrn_reflns_av_R_equivalents     0.0458
_diffrn_reflns_av_sigmaI/netI     0.0483
_diffrn_reflns_theta_min     3.01
_diffrn_reflns_theta_max     26.37
_diffrn_reflns_theta_full     25.50
_diffrn_measured_fraction_theta_max     0.999
_diffrn_measured_fraction_theta_full     0.998
_diffrn_reflns_limit_h_min     -19
_diffrn_reflns_limit_h_max     18
_diffrn_reflns_limit_k_min     -8
_diffrn_reflns_limit_k_max     4
_diffrn_reflns_limit_l_min     -37
_diffrn_reflns_limit_l_max     22
_diffrn_standards_number     ?
_diffrn_standards_interval_count     ?
_diffrn_standards_interval_time     ?
_diffrn_standards_decay_%     ?
_refine_special_details
;
Refinement of <i>F</i>^2^ against ALL reflections. The weighted <i>R</i>-factor
<i>wR</i> and goodness of fit <i>S</i> are based on <i>F</i>^2^, conventional
<i>R</i>-factors <i>R</i> are based on <i>F</i>, with <i>F</i> set to zero for
negative <i>F</i>^2^. The threshold expression of <i>F</i>^2^ >
\s(<i>F</i>^2^) is used only for calculating <i>R</i>-factors(gt) <i>etc</i>.
and is not relevant to the choice of reflections for refinement.
<i>R</i>-factors based on <i>F</i>^2^ are statistically about twice as large
as those based on <i>F</i>, and <i>R</i>- factors based on ALL data will be
even larger.
;
_reflns_number_total     3415
_reflns_number_gt     2376
_reflns_threshold_expression     I>2\s(I)
_refine_ls_structure_factor_coef     Fsqd
_refine_ls_matrix_type     full
_refine_ls_R_factor_all     0.0736
_refine_ls_R_factor_gt     0.0430
_refine_ls_wR_factor_gt     0.0853
_refine_ls_wR_factor_ref     0.0960
_refine_ls_goodness_of_fit_ref     1.020
_refine_ls_restrained_S_all     1.020
_refine_ls_number_reflns     3415
_refine_ls_number_parameters     193
_refine_ls_number_restraints     0
_refine_ls_hydrogen_treatment     constr
_refine_ls_weighting_scheme     calc
_refine_ls_weighting_details
         'calc w=1/[\s^2^(Fo^2^)+(0.0361P)^2^+2.0948P] where P=(Fo^2^+2Fc^2^)/3'
_atom_sites_solution_hydrogens     geom
_atom_sites_solution_primary     direct
_atom_sites_solution_secondary     difmap
_refine_ls_shift/su_max     0.000
_refine_ls_shift/su_mean     0.000
_refine_diff_density_max     0.529
_refine_diff_density_min     -0.530
_refine_ls_extinction_method     none
_refine_ls_extinction_coef     ?
loop_
    _atom_type_symbol
    _atom_type_description
    _atom_type_scat_dispersion_real
    _atom_type_scat_dispersion_imag
    _atom_type_scat_source
    'C' 'C' 0.0033 0.0016
                         'International Tables Vol C Tables 4.2.6.8 and 6.1.1.4'
    'H' 'H' 0.0000 0.0000
                         'International Tables Vol C Tables 4.2.6.8 and 6.1.1.4'
    'N' 'N' 0.0061 0.0033
                         'International Tables Vol C Tables 4.2.6.8 and 6.1.1.4'
    'Ni' 'Ni' 0.3393 1.1124
                         'International Tables Vol C Tables 4.2.6.8 and 6.1.1.4'
    'Br' 'Br' -0.2901 2.4595
                         'International Tables Vol C Tables 4.2.6.8 and 6.1.1.4'
_computing_data_collection     'CrysAlis PRO (Oxford Diffraction, 2012)'
_computing_cell_refinement     'CrysAlis PRO (Oxford Diffraction, 2012)'
_computing_data_reduction     'CrysAlis PRO (Oxford Diffraction, 2012)'
_computing_structure_solution     'SHELXS97 (Sheldrick, 2008)'
_computing_structure_refinement     'SHELXL97 (Sheldrick, 2008)'
_computing_molecular_graphics     'SHELXTL (Sheldrick, 2008)'
_computing_publication_material     'SHELXTL (Sheldrick, 2008)'
loop_
    _atom_site_type_symbol
    _atom_site_label
    _atom_site_fract_x
    _atom_site_fract_y
    _atom_site_fract_z
    _atom_site_U_iso_or_equiv
    _atom_site_adp_type
    _atom_site_calc_flag
    _atom_site_refinement_flags
    _atom_site_occupancy
    _atom_site_symmetry_multiplicity
    _atom_site_disorder_assembly
    _atom_site_disorder_group
    Ni Ni1 0.34408(3) 0.82145(10) 0.7500 0.03485(18) Uani d S 1 2 . .
    Br Br2 0.28258(4) 0.51120(8) 0.7500 0.05577(19) Uani d S 1 2 . .
    Br Br3 0.49179(3) 0.84183(12) 0.7500 0.0705(2) Uani d S 1 2 . .
    N N1 0.26850(15) 0.9588(4) 0.70741(8) 0.0293(6) Uani d . 1 1 . .
    C C1 0.28083(18) 0.9383(5) 0.66015(10) 0.0292(7) Uani d . 1 1 . .
    C C2 0.20665(19) 1.0521(5) 0.72490(10) 0.0311(8) Uani d . 1 1 . .
    C C3 0.23084(19) 0.8070(5) 0.63611(11) 0.0330(8) Uani d . 1 1 . .
    C C4 0.3703(2) 0.9915(5) 0.59746(11) 0.0345(8) Uani d . 1 1 . .
    H H4 0.4167 1.0528 0.5844 0.041 Uiso calc R 1 1 . .
    C C5 0.2544(2) 0.7728(5) 0.59207(11) 0.0379(8) Uani d . 1 1 . .
    H H5 0.2217 0.6882 0.5753 0.046 Uiso calc R 1 1 . .
    C C6 0.3243(2) 0.8598(5) 0.57262(11) 0.0347(8) Uani d . 1 1 . .
    C C7 0.34987(18) 1.0362(5) 0.64119(10) 0.0309(7) Uani d . 1 1 . .
    C C8 0.3998(2) 1.1906(5) 0.66489(12) 0.0420(9) Uani d . 1 1 . .
    H H8A 0.3808 1.1971 0.6954 0.050 Uiso calc R 1 1 . .
    H H8B 0.4598 1.1556 0.6650 0.050 Uiso calc R 1 1 . .
    C C9 0.0769(2) 0.7102(8) 0.62840(16) 0.0748(15) Uani d . 1 1 . .
    H H9A 0.0857 0.6469 0.6005 0.112 Uiso calc R 1 1 . .
    H H9B 0.0627 0.8430 0.6234 0.112 Uiso calc R 1 1 . .
    H H9C 0.0310 0.6482 0.6440 0.112 Uiso calc R 1 1 . .
    C C10 0.1368(2) 1.1541(6) 0.70058(12) 0.0476(9) Uani d . 1 1 . .
    H H10A 0.0831 1.0933 0.7070 0.071 Uiso calc R 1 1 . .
    H H10B 0.1475 1.1479 0.6693 0.071 Uiso calc R 1 1 . .
    H H10C 0.1348 1.2865 0.7098 0.071 Uiso calc R 1 1 . .
    C C11 0.3499(2) 0.8120(5) 0.52645(11) 0.0411(9) Uani d . 1 1 . .
    C C12 0.2902(3) 0.8027(6) 0.49250(12) 0.0540(11) Uani d . 1 1 . .
    H H12 0.2330 0.8278 0.4984 0.065 Uiso calc R 1 1 . .
    C C13 0.1566(2) 0.6983(6) 0.65535(12) 0.0475(10) Uani d . 1 1 . .
    H H13A 0.1725 0.5639 0.6585 0.057 Uiso calc R 1 1 . .
    H H13B 0.1448 0.7483 0.6847 0.057 Uiso calc R 1 1 . .
    C C14 0.3154(3) 0.7564(7) 0.44983(13) 0.0664(13) Uani d . 1 1 . .
    H H14 0.2752 0.7525 0.4272 0.080 Uiso calc R 1 1 . .
    C C15 0.3988(4) 0.7166(7) 0.44081(14) 0.0742(15) Uani d . 1 1 . .
    H H15 0.4151 0.6847 0.4121 0.089 Uiso calc R 1 1 . .
    C C16 0.4587(3) 0.7232(8) 0.47362(15) 0.0754(15) Uani d . 1 1 . .
    H H16 0.5156 0.6956 0.4673 0.091 Uiso calc R 1 1 . .
    C C17 0.4343(3) 0.7713(7) 0.51643(13) 0.0603(12) Uani d . 1 1 . .
    H H17 0.4753 0.7763 0.5387 0.072 Uiso calc R 1 1 . .
    C C18 0.3901(3) 1.3857(6) 0.64409(15) 0.0692(13) Uani d . 1 1 . .
    H H18A 0.4087 1.3804 0.6138 0.104 Uiso calc R 1 1 . .
    H H18B 0.4241 1.4776 0.6600 0.104 Uiso calc R 1 1 . .
    H H18C 0.3312 1.4240 0.6451 0.104 Uiso calc R 1 1 . .
loop_
    _atom_site_aniso_label
    _atom_site_aniso_U_11
    _atom_site_aniso_U_22
    _atom_site_aniso_U_33
    _atom_site_aniso_U_12
    _atom_site_aniso_U_13
    _atom_site_aniso_U_23
    Ni1 0.0328(3) 0.0534(4) 0.0183(3) 0.0117(3) 0.000 0.000
    Br2 0.0802(4) 0.0450(3) 0.0421(3) 0.0080(3) 0.000 0.000
    Br3 0.0341(3) 0.1250(6) 0.0523(4) 0.0136(3) 0.000 0.000
    N1 0.0306(13) 0.0418(16) 0.0154(12) 0.0013(12) 0.0013(11) -0.0002(12)
    C1 0.0321(16) 0.0389(19) 0.0165(15) 0.0037(15) -0.0012(13) 0.0011(14)
    C2 0.0314(16) 0.0382(19) 0.0236(17) -0.0002(14) -0.0044(14) 0.0020(15)
    C3 0.0342(16) 0.041(2) 0.0241(17) -0.0025(15) -0.0030(14) 0.0060(16)
    C4 0.0348(16) 0.045(2) 0.0239(16) -0.0035(16) 0.0037(15) 0.0028(17)
    C5 0.0451(19) 0.044(2) 0.0244(17) -0.0068(17) -0.0058(16) -0.0037(17)
    C6 0.0417(18) 0.041(2) 0.0209(16) 0.0002(16) -0.0033(15) -0.0004(16)
    C7 0.0334(16) 0.037(2) 0.0222(16) 0.0030(15) -0.0022(14) -0.0015(15)
    C8 0.0433(19) 0.049(2) 0.0339(19) -0.0061(18) -0.0022(16) -0.0062(19)
    C9 0.050(2) 0.118(4) 0.056(3) -0.031(3) -0.008(2) 0.008(3)
    C10 0.048(2) 0.061(2) 0.0336(19) 0.0162(19) -0.0063(17) 0.003(2)
    C11 0.060(2) 0.042(2) 0.0215(17) -0.0061(18) 0.0019(17) -0.0008(17)
    C12 0.068(2) 0.066(3) 0.028(2) -0.016(2) -0.0033(19) -0.002(2)
    C13 0.049(2) 0.060(3) 0.034(2) -0.014(2) 0.0001(17) 0.009(2)
    C14 0.102(4) 0.076(3) 0.022(2) -0.026(3) -0.013(2) -0.003(2)
    C15 0.124(4) 0.072(3) 0.027(2) -0.011(3) 0.019(3) -0.007(2)
    C16 0.090(3) 0.098(4) 0.038(3) 0.010(3) 0.024(3) -0.007(3)
    C17 0.063(3) 0.090(3) 0.028(2) 0.009(2) 0.0031(19) -0.007(2)
    C18 0.104(3) 0.053(3) 0.050(3) -0.022(3) 0.011(3) -0.009(2)
_geom_special_details
;
All e.s.d.'s (except the e.s.d. in the dihedral angle between two l.s. planes)
are estimated using the full covariance matrix. The cell e.s.d.'s are taken
into account individually in the estimation of e.s.d.'s in distances, angles
and torsion angles; correlations between e.s.d.'s in cell parameters are only
used when they are defined by crystal symmetry. An approximate (isotropic)
treatment of cell e.s.d.'s is used for estimating e.s.d.'s involving l.s.
planes.
;
loop_
    _geom_bond_atom_site_label_1
    _geom_bond_atom_site_label_2
    _geom_bond_site_symmetry_2
    _geom_bond_distance
    _geom_bond_publ_flag
    Ni1 N1 . 1.991(2) y
    Ni1 Br2 . 2.3575(9) y
    Ni1 Br3 . 2.3173(8) y
    N1 C2 . 1.279(4) ?
    N1 C1 . 1.447(4) ?
    C1 C7 . 1.399(4) ?
    C1 C3 . 1.403(4) ?
    C2 C10 . 1.496(4) ?
    C2 C2 6_557 1.516(6) ?
    C3 C5 . 1.400(5) ?
    C3 C13 . 1.503(4) ?
    C4 C6 . 1.384(5) ?
    C4 C7 . 1.393(4) ?
    C4 H4 . 0.9300 ?
    C5 C6 . 1.381(5) ?
    C5 H5 . 0.9300 ?
    C6 C11 . 1.488(4) ?
    C7 C8 . 1.507(4) ?
    C8 C18 . 1.499(6) ?
    C8 H8A . 0.9700 ?
    C8 H8B . 0.9700 ?
    C9 C13 . 1.492(5) ?
    C9 H9A . 0.9600 ?
    C9 H9B . 0.9600 ?
    C9 H9C . 0.9600 ?
    C10 H10A . 0.9600 ?
    C10 H10B . 0.9600 ?
    C10 H10C . 0.9600 ?
    C11 C17 . 1.386(5) ?
    C11 C12 . 1.388(5) ?
    C12 C14 . 1.385(6) ?
    C12 H12 . 0.9300 ?
    C13 H13A . 0.9700 ?
    C13 H13B . 0.9700 ?
    C14 C15 . 1.363(6) ?
    C14 H14 . 0.9300 ?
    C15 C16 . 1.365(7) ?
    C15 H15 . 0.9300 ?
    C16 C17 . 1.389(5) ?
    C16 H16 . 0.9300 ?
    C17 H17 . 0.9300 ?
    C18 H18A . 0.9600 ?
    C18 H18B . 0.9600 ?
    C18 H18C . 0.9600 ?
loop_
    _geom_angle_atom_site_label_1
    _geom_angle_atom_site_label_2
    _geom_angle_atom_site_label_3
    _geom_angle_site_symmetry_1
    _geom_angle_site_symmetry_3
    _geom_angle
    _geom_angle_publ_flag
    N1 Ni1 N1 6_557 . 80.49(14) ?
    N1 Ni1 Br3 6_557 . 124.35(7) ?
    N1 Ni1 Br3 . . 124.35(7) ?
    N1 Ni1 Br2 6_557 . 101.19(8) ?
    N1 Ni1 Br2 . . 101.19(8) ?
    Br3 Ni1 Br2 . . 117.61(4) ?
    C2 N1 C1 . . 123.9(3) ?
    C2 N1 Ni1 . . 115.2(2) ?
    C1 N1 Ni1 . . 120.70(19) ?
    C7 C1 C3 . . 122.3(3) ?
    C7 C1 N1 . . 117.3(3) ?
    C3 C1 N1 . . 120.0(3) ?
    N1 C2 C10 . . 126.2(3) ?
    N1 C2 C2 . 6_557 114.40(17) ?
    C10 C2 C2 . 6_557 119.41(18) ?
    C5 C3 C1 . . 117.0(3) ?
    C5 C3 C13 . . 119.1(3) ?
    C1 C3 C13 . . 123.9(3) ?
    C6 C4 C7 . . 122.7(3) ?
    C6 C4 H4 . . 118.6 ?
    C7 C4 H4 . . 118.6 ?
    C6 C5 C3 . . 122.6(3) ?
    C6 C5 H5 . . 118.7 ?
    C3 C5 H5 . . 118.7 ?
    C5 C6 C4 . . 118.1(3) ?
    C5 C6 C11 . . 121.0(3) ?
    C4 C6 C11 . . 121.0(3) ?
    C4 C7 C1 . . 117.2(3) ?
    C4 C7 C8 . . 119.3(3) ?
    C1 C7 C8 . . 123.5(3) ?
    C18 C8 C7 . . 113.0(3) ?
    C18 C8 H8A . . 109.0 ?
    C7 C8 H8A . . 109.0 ?
    C18 C8 H8B . . 109.0 ?
    C7 C8 H8B . . 109.0 ?
    H8A C8 H8B . . 107.8 ?
    C13 C9 H9A . . 109.5 ?
    C13 C9 H9B . . 109.5 ?
    H9A C9 H9B . . 109.5 ?
    C13 C9 H9C . . 109.5 ?
    H9A C9 H9C . . 109.5 ?
    H9B C9 H9C . . 109.5 ?
    C2 C10 H10A . . 109.5 ?
    C2 C10 H10B . . 109.5 ?
    H10A C10 H10B . . 109.5 ?
    C2 C10 H10C . . 109.5 ?
    H10A C10 H10C . . 109.5 ?
    H10B C10 H10C . . 109.5 ?
    C17 C11 C12 . . 118.1(3) ?
    C17 C11 C6 . . 120.4(3) ?
    C12 C11 C6 . . 121.4(3) ?
    C14 C12 C11 . . 120.4(4) ?
    C14 C12 H12 . . 119.8 ?
    C11 C12 H12 . . 119.8 ?
    C9 C13 C3 . . 114.1(3) ?
    C9 C13 H13A . . 108.7 ?
    C3 C13 H13A . . 108.7 ?
    C9 C13 H13B . . 108.7 ?
    C3 C13 H13B . . 108.7 ?
    H13A C13 H13B . . 107.6 ?
    C15 C14 C12 . . 120.4(4) ?
    C15 C14 H14 . . 119.8 ?
    C12 C14 H14 . . 119.8 ?
    C14 C15 C16 . . 120.5(4) ?
    C14 C15 H15 . . 119.8 ?
    C16 C15 H15 . . 119.8 ?
    C15 C16 C17 . . 119.6(4) ?
    C15 C16 H16 . . 120.2 ?
    C17 C16 H16 . . 120.2 ?
    C11 C17 C16 . . 121.0(4) ?
    C11 C17 H17 . . 119.5 ?
    C16 C17 H17 . . 119.5 ?
    C8 C18 H18A . . 109.5 ?
    C8 C18 H18B . . 109.5 ?
    H18A C18 H18B . . 109.5 ?
    C8 C18 H18C . . 109.5 ?
    H18A C18 H18C . . 109.5 ?
    H18B C18 H18C . . 109.5 ?
loop_
    _geom_torsion_atom_site_label_1
    _geom_torsion_atom_site_label_2
    _geom_torsion_atom_site_label_3
    _geom_torsion_atom_site_label_4
    _geom_torsion_site_symmetry_1
    _geom_torsion_site_symmetry_2
    _geom_torsion_site_symmetry_3
    _geom_torsion_site_symmetry_4
    _geom_torsion
    _geom_torsion_publ_flag
    N1 Ni1 N1 C2 6_557 . . . -5.1(3) ?
    Br3 Ni1 N1 C2 . . . . -130.5(2) ?
    Br2 Ni1 N1 C2 . . . . 94.5(2) ?
    N1 Ni1 N1 C1 6_557 . . . 179.54(19) ?
    Br3 Ni1 N1 C1 . . . . 54.2(3) ?
    Br2 Ni1 N1 C1 . . . . -80.8(2) ?
    C2 N1 C1 C7 . . . . 110.0(4) ?
    Ni1 N1 C1 C7 . . . . -75.1(3) ?
    C2 N1 C1 C3 . . . . -77.2(4) ?
    Ni1 N1 C1 C3 . . . . 97.7(3) ?
    C1 N1 C2 C10 . . . . 0.4(5) ?
    Ni1 N1 C2 C10 . . . . -174.8(3) ?
    C1 N1 C2 C2 . . . 6_557 179.5(2) ?
    Ni1 N1 C2 C2 . . . 6_557 4.3(2) ?
    C7 C1 C3 C5 . . . . 1.8(5) ?
    N1 C1 C3 C5 . . . . -170.6(3) ?
    C7 C1 C3 C13 . . . . 179.7(3) ?
    N1 C1 C3 C13 . . . . 7.2(5) ?
    C1 C3 C5 C6 . . . . 1.1(5) ?
    C13 C3 C5 C6 . . . . -176.8(3) ?
    C3 C5 C6 C4 . . . . -2.7(5) ?
    C3 C5 C6 C11 . . . . 176.8(3) ?
    C7 C4 C6 C5 . . . . 1.3(5) ?
    C7 C4 C6 C11 . . . . -178.2(3) ?
    C6 C4 C7 C1 . . . . 1.4(5) ?
    C6 C4 C7 C8 . . . . -176.1(3) ?
    C3 C1 C7 C4 . . . . -3.0(5) ?
    N1 C1 C7 C4 . . . . 169.6(3) ?
    C3 C1 C7 C8 . . . . 174.4(3) ?
    N1 C1 C7 C8 . . . . -13.0(5) ?
    C4 C7 C8 C18 . . . . 63.1(4) ?
    C1 C7 C8 C18 . . . . -114.3(4) ?
    C5 C6 C11 C17 . . . . -132.5(4) ?
    C4 C6 C11 C17 . . . . 46.9(5) ?
    C5 C6 C11 C12 . . . . 46.1(5) ?
    C4 C6 C11 C12 . . . . -134.4(4) ?
    C17 C11 C12 C14 . . . . -0.8(6) ?
    C6 C11 C12 C14 . . . . -179.5(4) ?
    C5 C3 C13 C9 . . . . -52.4(5) ?
    C1 C3 C13 C9 . . . . 129.8(4) ?
    C11 C12 C14 C15 . . . . 1.0(7) ?
    C12 C14 C15 C16 . . . . -0.5(7) ?
    C14 C15 C16 C17 . . . . -0.1(8) ?
    C12 C11 C17 C16 . . . . 0.2(7) ?
    C6 C11 C17 C16 . . . . 178.9(4) ?
    C15 C16 C17 C11 . . . . 0.3(8) ?
data_New_Global_Publ_Block
_journal_date_recd_electronic     2014-01-18
_journal_date_accepted     2014-02-09
_journal_name_full     'Acta Crystallographica, Section E'
_journal_year     2014
_journal_volume     70
_journal_issue      3
_journal_page_first     m102
_journal_page_last     m102
_journal_paper_category     QM
_journal_paper_doi     10.1107/S160053681400292X
_journal_coeditor_code     HY2642
_publ_contact_author_name     'Jianchao Yuan'
_publ_contact_author_address
;
Key Laboratory of Eco-Environment-Related Polymer Materials of Ministry of
Education
Key Laboratory of Polymer Materials of Gansu Province
College of Chemistry & Chemical Engineering
Northwest Normal University
Lanzhou 730070
People's Republic of China
;
_publ_contact_author_email     'xjzlz1988@163.com'
_publ_contact_author_fax     '+86-931-7971261'
_publ_contact_author_phone     '+86-931-7971539'
_publ_section_title
;\
[<i>N</i>,<i>N</i>'-Bis(2,6-diethyl-4-phenylphenyl)butane-2,3-diimine-\
\k^2^<i>N</i>,<i>N</i>']dibromidonickel(II)
;
loop_
    _publ_author_name
    _publ_author_footnote
    _publ_author_address
    'Yuan, Jianchao' .
;
Key Laboratory of Eco-Environment-Related Polymer Materials of Ministry of
Education
Key Laboratory of Polymer Materials of Gansu Province
College of Chemistry & Chemical Engineering
Northwest Normal University
Lanzhou 730070
People's Republic of China
;
    'Xia, Jingjing' .
;
Key Laboratory of Eco-Environment-Related Polymer Materials of Ministry of
Education
Key Laboratory of Polymer Materials of Gansu Province
College of Chemistry & Chemical Engineering
Northwest Normal University
Lanzhou 730070
People's Republic of China
;
    'Xu, Weibing' .
;
Key Laboratory of Eco-Environment-Related Polymer Materials of Ministry of
Education
Key Laboratory of Polymer Materials of Gansu Province
College of Chemistry & Chemical Engineering
Northwest Normal University
Lanzhou 730070
People's Republic of China
;
    'Mu, Yanqiong' .
;
Key Laboratory of Eco-Environment-Related Polymer Materials of Ministry of
Education
Key Laboratory of Polymer Materials of Gansu Province
College of Chemistry & Chemical Engineering
Northwest Normal University
Lanzhou 730070
People's Republic of China
;
