# Supplementary material for: [N,N′-Bis(2,6-diethyl-4-phenyl­phen­yl)butane-2,3-di­imine-κ2 N,N′]di­bromido­nickel(II)
Source: Acta Crystallogr Sect E Struct Rep Online. 2014 Feb 15;70(Pt 3):m102. doi: 10.1107/S160053681400292X (PMC3998469; doi:10.1107/S160053681400292X)
Supplement: Supplementary file 2 [file e-70-0m102-Isup2.hkl]

# 
# h,k,l, Fc-squared, Fo-squared, sigma(Fo-squared) and status flag 
# 
data_I
_shelx_title ' CF solution in Pnam' 
_shelx_refln_list_code          4 
_shelx_F_calc_maximum      346.18 
_exptl_crystal_F_000      1472.00 
_reflns_d_resolution_high  0.8000 
 
loop_ 
 _symmetry_equiv_pos_as_xyz 
 'x, y, z' 
 '-x, -y, z+1/2' 
 'x+1/2, -y+1/2, -z+1/2' 
 '-x+1/2, y+1/2, -z' 
 '-x, -y, -z' 
 'x, y, -z-1/2' 
 '-x-1/2, y-1/2, z-1/2' 
 'x-1/2, -y-1/2, z' 
 
_cell_length_a    15.6587 
_cell_length_b     6.9359 
_cell_length_c    30.1928 
_cell_angle_alpha  90.000 
_cell_angle_beta   90.000 
_cell_angle_gamma  90.000 
 
_shelx_F_squared_multiplier     1.000 
 
loop_ 
 _refln_index_h 
 _refln_index_k 
 _refln_index_l 
 _refln_F_squared_calc 
 _refln_F_squared_meas 
 _refln_F_squared_sigma 
 _refln_observed_status 
   4   0   0     1109.98     1271.64     45.20 o 
   6   0   0     6458.12     6508.58    115.10 o 
   8   0   0     9849.94     9635.78    133.57 o 
  10   0   0       32.32       58.43     26.31 o 
  12   0   0     2656.01     2671.50     91.83 o 
  14   0   0     9012.82     8765.76    371.09 o 
  16   0   0     1075.59     1070.36    150.53 o 
  18   0   0     1059.78      838.94    143.97 o 
   1   1   0    14963.47    14510.43    185.56 o 
   2   1   0    32502.00    32190.16    321.39 o 
   3   1   0       95.15      128.59     11.89 o 
   4   1   0    15288.50    15413.52    133.68 o 
   5   1   0      173.47      163.68     13.84 o 
   6   1   0     4812.38     4952.89     72.63 o 
   7   1   0    25150.49    24142.92    171.75 o 
   8   1   0    11506.81    11939.79    129.61 o 
   9   1   0     1488.66     1575.48     55.01 o 
  10   1   0      375.61      358.69     31.18 o 
  11   1   0      914.42      831.85     46.76 o 
  12   1   0       43.96       17.08     20.11 o 
  13   1   0     3038.30     2800.01     79.33 o 
  14   1   0     1057.29     1067.83     95.12 o 
  15   1   0        7.75       28.28     69.97 o 
  16   1   0      771.51      775.99     91.02 o 
  17   1   0      186.59      102.22     50.30 o 
  18   1   0       16.74        6.85     52.93 o 
  19   1   0       42.46       63.99     61.98 o 
   0   2   0    30939.95    29591.81    198.03 o 
   1   2   0    11204.87    11226.49     82.71 o 
   2   2   0    24030.48    22917.86    337.44 o 
   3   2   0     5213.53     5306.01    174.72 o 
   4   2   0     5774.25     5604.43    333.15 o 
   5   2   0       34.06       14.86     16.97 o 
   6   2   0     4320.11     4472.13     69.34 o 
   7   2   0     1445.50     1358.73     52.45 o 
   8   2   0        8.77       34.14     16.89 o 
   9   2   0     3452.11     3369.41     88.12 o 
  10   2   0     1879.80     1888.43     63.92 o 
  11   2   0      312.43      341.88     35.84 o 
  12   2   0     7089.40     7264.11    137.42 o 
  13   2   0      984.03      839.27     61.14 o 
  14   2   0      472.13      383.69     44.86 o 
  15   2   0      765.74      596.42     87.45 o 
  16   2   0       39.92       35.46     49.75 o 
  17   2   0        2.08       77.85     77.86 o 
  18   2   0        1.69      -35.67     85.37 o 
  19   2   0      540.70      451.63    145.65 o 
   1   3   0    15325.43    15070.61    261.71 o 
   2   3   0     1387.24     1366.77     88.75 o 
   3   3   0     3028.44     2863.58    101.86 o 
   4   3   0     1846.95     1844.43     89.53 o 
   5   3   0    21812.70    21445.85    333.94 o 
   6   3   0     1134.14     1235.09     68.27 o 
   7   3   0      356.72      357.68     29.18 o 
   8   3   0     3393.53     3318.97     78.07 o 
   9   3   0      188.08      159.38     23.10 o 
  10   3   0      992.50      968.32     83.82 o 
  11   3   0     1705.03     1696.89     79.76 o 
  12   3   0      197.42      222.36     37.94 o 
  13   3   0     2787.93     2992.31    151.27 o 
  14   3   0        0.97       39.41     43.69 o 
  15   3   0        8.91      -55.29     92.13 o 
  16   3   0        2.61      129.63    104.49 o 
  17   3   0      122.53      257.98    115.39 o 
  18   3   0       12.59       82.88    112.75 o 
   0   4   0     9139.06     9139.57    204.28 o 
   1   4   0     5219.94     5504.73    176.09 o 
   2   4   0    11300.08    10917.42    270.91 o 
   3   4   0     1944.63     2203.45    131.08 o 
   4   4   0     1860.40     1848.31     97.85 o 
   5   4   0     1135.85     1037.78     74.43 o 
   6   4   0     4390.71     4634.23    123.36 o 
   7   4   0     4073.13     3772.51    113.59 o 
   8   4   0      444.12      510.06     26.81 o 
   9   4   0      692.83      656.49     80.34 o 
  10   4   0      172.27      187.98     56.56 o 
  11   4   0      213.79      291.06     97.00 o 
  12   4   0     1134.58     1280.73    111.96 o 
  13   4   0       17.91       65.69     52.48 o 
  14   4   0       27.64       24.24     53.79 o 
  15   4   0      832.60      732.69     95.20 o 
  16   4   0      148.03      279.22    109.19 o 
  17   4   0        3.46       52.12    110.22 o 
   1   5   0     2186.34     2108.03     84.49 o 
   2   5   0      109.02       17.38     41.80 o 
   3   5   0     1103.24     1156.79     92.11 o 
   4   5   0        3.92      -33.00     33.00 o 
   5   5   0     1762.70     1717.01     87.06 o 
   6   5   0     3694.92     3862.20    127.75 o 
   7   5   0     5209.23     5219.71    149.64 o 
   8   5   0     6686.49     6585.71    166.47 o 
   9   5   0     1774.05     1798.99    129.48 o 
  10   5   0      455.28      487.60    177.44 o 
  11   5   0      223.91      273.37    173.92 o 
  12   5   0       26.03       94.05     58.92 o 
  13   5   0       61.24       97.06     56.15 o 
  14   5   0      145.64      164.33     71.41 o 
  15   5   0        1.37       24.54     58.10 o 
   0   6   0     7120.32     6938.58    336.25 o 
   1   6   0        1.49      -53.29     53.29 o 
   2   6   0      920.86     1021.28     97.43 o 
   3   6   0      650.18      656.56     89.15 o 
   4   6   0       37.10       13.27     38.55 o 
   5   6   0      201.62      122.23     45.32 o 
   6   6   0      867.22     1049.61     76.80 o 
   7   6   0       57.17        2.35     36.16 o 
   8   6   0      353.49      279.58     65.87 o 
   9   6   0      534.04      461.30     77.04 o 
  10   6   0       80.51      -55.40    128.67 o 
  11   6   0      218.29      100.68     97.50 o 
  12   6   0       52.10       56.30     71.82 o 
  13   6   0        6.62       -6.99    150.73 o 
  14   6   0      398.74      602.52     97.54 o 
   1   7   0        5.87      -29.09     54.78 o 
   2   7   0      542.91      531.41     86.78 o 
   3   7   0      378.43      439.83     81.81 o 
   4   7   0      712.53      705.28     93.06 o 
   5   7   0      158.17      157.48     58.82 o 
   6   7   0       91.97       40.93     43.03 o 
   7   7   0      683.26      805.11     95.73 o 
   8   7   0        1.61      -21.63     54.56 o 
   9   7   0      158.63       83.12     64.02 o 
  10   7   0      162.91      237.54     73.88 o 
  11   7   0      163.55      189.25     84.74 o 
   0   8   0       82.37       88.14    100.66 o 
   1   8   0      121.67       48.30     65.05 o 
   2   8   0        8.84       -5.19     67.02 o 
   3   8   0      154.91      119.48    122.80 o 
   4   8   0       82.01      154.20     86.52 o 
   5   8   0       36.10      -13.47     57.02 o 
   6   8   0       98.53      -38.41    117.76 o 
   7   8   0        1.61      127.18    140.52 o 
   4   0   1    12716.57    12779.72    116.60 o 
   6   0   1     3332.79     3514.04     51.89 o 
   8   0   1      144.24      202.81     15.57 o 
  10   0   1     6570.91     6869.74     88.62 o 
  12   0   1      341.25      348.78     22.87 o 
  14   0   1     6557.17     7060.30    332.31 o 
  16   0   1       95.25       40.10     55.33 o 
  18   0   1        6.97        1.81     58.17 o 
   0   1   1    46096.52    46637.34    260.26 o 
   1   1   1     8861.55     8505.56    162.81 o 
   2   1   1      256.45      281.57     13.49 o 
   3   1   1     1670.43     1549.93     25.00 o 
   4   1   1    17720.71    18054.95    122.22 o 
   5   1   1     3629.29     3178.40     43.79 o 
   6   1   1    16503.33    16073.33    106.51 o 
   7   1   1      356.96      378.21     26.85 o 
   8   1   1     2343.12     2387.71     44.15 o 
   9   1   1     4644.51     4548.34     63.98 o 
  10   1   1      821.76      859.51     30.16 o 
  11   1   1      508.07      475.14     23.36 o 
  12   1   1     7141.19     7169.27     92.85 o 
  13   1   1      281.89      253.22     19.70 o 
  14   1   1     1907.72     1795.90     69.43 o 
  15   1   1      482.74      434.11     49.54 o 
  16   1   1       43.76      -23.73     38.50 o 
  17   1   1       81.09       68.92     38.17 o 
  18   1   1      545.09      567.33     62.27 o 
  19   1   1       11.75       25.65     36.03 o 
   1   2   1    36461.39    35302.72    137.40 o 
   2   2   1     6316.79     6144.11    103.76 o 
   3   2   1     2239.11     2281.35     61.26 o 
   4   2   1     5584.54     5885.07     66.53 o 
   5   2   1     7510.30     7524.50     62.20 o 
   6   2   1     4592.94     4402.30     50.15 o 
   7   2   1    11849.93    11294.34    135.51 o 
   8   2   1    10737.77    10740.03    122.74 o 
   9   2   1      359.22      321.18     22.71 o 
  10   2   1     3402.15     3432.74     60.34 o 
  11   2   1      519.62      538.69     27.18 o 
  12   2   1     3486.37     3616.41     64.51 o 
  13   2   1     3990.89     3890.26     95.96 o 
  14   2   1       81.77       20.77     20.75 o 
  15   2   1      262.55      236.34     41.39 o 
  16   2   1      101.88       86.74     38.23 o 
  17   2   1       27.65       -0.98     92.39 o 
  18   2   1       30.36       96.51     69.09 o 
  19   2   1      401.31      563.97    105.83 o 
   0   3   1      191.84      204.73     16.18 o 
   1   3   1    15791.73    14987.76     94.70 o 
   2   3   1       18.16       20.59      7.35 o 
   3   3   1      510.95      425.47     16.11 o 
   4   3   1     2778.96     2668.76     64.03 o 
   5   3   1       34.09       78.63     22.94 o 
   6   3   1      132.91      122.69     21.19 o 
   7   3   1     1031.60      848.87     27.86 o 
   8   3   1       84.77       78.41     12.37 o 
   9   3   1     1438.17     1282.48     30.18 o 
  10   3   1     1072.03      978.83     45.02 o 
  11   3   1       17.80       32.15     20.43 o 
  12   3   1       80.39       52.57     30.90 o 
  13   3   1      254.51      240.25     33.55 o 
  14   3   1       20.31        8.66     31.47 o 
  15   3   1     1552.05     1654.18    141.43 o 
  16   3   1       24.60       39.32     60.86 o 
  17   3   1       21.59       33.18     62.39 o 
  18   3   1      100.44      224.87     82.31 o 
   1   4   1     4557.55     4541.13     89.93 o 
   2   4   1      173.30      144.01     23.46 o 
   3   4   1      690.81      556.08     42.41 o 
   4   4   1     1973.07     1978.23     82.55 o 
   5   4   1      615.03      684.27     51.17 o 
   6   4   1     1583.44     1638.66     50.29 o 
   7   4   1     8623.27     8763.80    116.87 o 
   8   4   1     2476.92     2474.32     60.60 o 
   9   4   1     2549.05     2582.18     83.94 o 
  10   4   1     1238.99     1442.62     77.96 o 
  11   4   1      286.63      297.89     45.85 o 
  12   4   1      616.82      649.85     59.37 o 
  13   4   1     1332.53     1486.50     86.01 o 
  14   4   1        7.00       33.53     35.06 o 
  15   4   1       29.18       54.43     38.70 o 
  16   4   1       57.89       65.03    120.39 o 
  17   4   1      171.09      204.13     75.37 o 
   0   5   1      254.97      269.92     37.95 o 
   1   5   1       15.60       17.47     19.09 o 
   2   5   1     1324.23     1354.71     70.21 o 
   3   5   1     2845.65     2768.19    135.48 o 
   4   5   1      222.52      215.18     26.22 o 
   5   5   1     1835.96     1819.93     62.78 o 
   6   5   1     4074.61     4410.49     96.54 o 
   7   5   1       22.93       35.08     30.26 o 
   8   5   1       28.50       48.16     23.38 o 
   9   5   1     1025.75     1012.88     71.09 o 
  10   5   1        2.81       -4.89     35.51 o 
  11   5   1      449.88      406.62     54.19 o 
  12   5   1      599.83      757.41     67.58 o 
  13   5   1      606.37      672.19     67.78 o 
  14   5   1      123.16      190.94     47.54 o 
  15   5   1        0.09       38.05     59.39 o 
   1   6   1       33.74       48.95     26.89 o 
   2   6   1     1738.93     1736.75     86.65 o 
   3   6   1       31.60       -3.79     24.96 o 
   4   6   1     1042.65      971.96     49.90 o 
   5   6   1       39.80      -10.27     25.46 o 
   6   6   1      301.02      200.08     30.84 o 
   7   6   1        5.94      -26.57     26.57 o 
   8   6   1        8.07      -41.43     41.43 o 
   9   6   1      249.09      184.39     44.11 o 
  10   6   1      100.06       28.84     39.59 o 
  11   6   1       23.43      -12.85     39.91 o 
  12   6   1       56.31       15.40     55.69 o 
  13   6   1       50.67      -18.78     50.14 o 
  14   6   1      162.66      148.98     56.24 o 
   0   7   1     1498.14     1641.71    134.32 o 
   1   7   1     1114.31     1154.85     81.07 o 
   2   7   1      458.46      393.45     53.76 o 
   3   7   1     1163.97     1297.48     85.89 o 
   4   7   1       39.81       29.69     40.37 o 
   5   7   1      845.09      860.92     60.03 o 
   6   7   1       89.53       45.24     30.06 o 
   7   7   1      108.59       70.27     39.98 o 
   8   7   1       16.83       31.07     42.29 o 
   9   7   1      114.61       68.91     42.13 o 
  10   7   1       32.25      -28.23     45.39 o 
  11   7   1       69.59      120.03     53.19 o 
   1   8   1        6.04      -36.23     45.08 o 
   2   8   1        0.35       10.19     42.10 o 
   3   8   1        4.32       23.07     44.72 o 
   4   8   1       56.22       21.15     46.55 o 
   5   8   1        3.22       12.46     44.28 o 
   6   8   1      238.02      152.37     76.65 o 
   7   8   1       69.88      193.38    136.00 o 
   4   0   2    12495.16    12978.67    100.37 o 
   6   0   2    14984.08    14871.62    114.16 o 
   8   0   2    15063.66    15401.14    202.91 o 
  10   0   2     1691.44     1711.08     45.63 o 
  12   0   2     1620.41     1552.28     45.32 o 
  14   0   2     6723.41     7113.62    228.84 o 
  16   0   2      872.42      895.03    142.23 o 
  18   0   2     1083.59     1043.30    110.97 o 
   1   1   2     1170.11     1176.85     40.20 o 
   2   1   2     4175.76     4327.96     57.00 o 
   3   1   2    19589.02    18607.88    159.73 o 
   4   1   2     3078.44     2957.01     29.62 o 
   5   1   2      559.07      545.96     16.42 o 
   6   1   2     1079.42     1021.63     20.37 o 
   7   1   2    17597.65    16140.18    122.80 o 
   8   1   2     5330.86     5241.49     90.24 o 
   9   1   2      711.39      632.99     23.73 o 
  10   1   2     1088.94     1213.92     33.79 o 
  11   1   2     2012.01     1836.96     42.68 o 
  12   1   2       29.98       30.23     12.73 o 
  13   1   2     1737.43     1704.21     43.76 o 
  14   1   2     2360.24     2309.02     86.53 o 
  15   1   2       59.08       33.02     39.77 o 
  16   1   2      787.13      834.86     66.96 o 
  17   1   2      276.78      202.55     46.55 o 
  18   1   2       12.51       23.04     36.38 o 
  19   1   2       67.82       45.06     47.41 o 
   0   2   2    45052.45    44580.79    190.79 o 
   1   2   2      876.43      943.60     18.41 o 
   2   2   2    30904.05    32366.61    275.24 o 
   3   2   2      673.46      684.52     38.29 o 
   4   2   2    18607.49    18445.60    142.04 o 
   5   2   2       20.52       52.36      9.06 o 
   6   2   2    14014.80    14179.51    164.18 o 
   7   2   2      394.86      353.06     13.53 o 
   8   2   2     2699.43     2725.16     45.69 o 
   9   2   2     2876.59     2799.43     57.80 o 
  10   2   2      926.00      913.63     34.63 o 
  11   2   2      218.93      213.04     18.17 o 
  12   2   2     3652.67     3526.39     77.50 o 
  13   2   2     1146.02     1072.36     44.73 o 
  14   2   2      171.02      152.75     27.68 o 
  15   2   2     1031.36     1000.42     66.73 o 
  16   2   2       38.07       27.87     33.35 o 
  17   2   2        5.92      -61.12     61.12 o 
  18   2   2        0.31      -15.06    104.34 o 
  19   2   2      184.96      288.48     82.15 o 
   1   3   2    13796.92    13377.80    106.32 o 
   2   3   2     4792.18     4810.04     57.51 o 
   3   3   2       20.33       12.64      8.21 o 
   4   3   2      240.99      350.30     28.69 o 
   5   3   2     8849.25     8525.15    144.22 o 
   6   3   2     3377.49     3396.19     75.54 o 
   7   3   2     1239.69     1134.76     33.61 o 
   8   3   2     2520.38     2614.56     52.24 o 
   9   3   2     2132.17     2116.65     54.81 o 
  10   3   2      734.68      740.11     42.42 o 
  11   3   2      192.59      211.76     29.57 o 
  12   3   2      171.32      197.30     28.27 o 
  13   3   2     2118.33     2178.38     92.94 o 
  14   3   2       79.69       75.38     31.89 o 
  15   3   2       37.63       55.04     63.77 o 
  16   3   2       49.03       48.98     63.81 o 
  17   3   2       38.68       82.16     60.69 o 
  18   3   2        3.89       -4.85     64.32 o 
   0   4   2       50.11        5.04     20.62 o 
   1   4   2      368.70      396.65     37.80 o 
   2   4   2    11163.42    10997.26     98.84 o 
   3   4   2      194.30      173.80     14.85 o 
   4   4   2     1411.02     1333.59     45.98 o 
   5   4   2      727.55      729.37     32.34 o 
   6   4   2     1747.13     1776.22     71.71 o 
   7   4   2     1993.40     1957.39     66.90 o 
   8   4   2      851.50      880.60     38.24 o 
   9   4   2      144.03      124.46     32.69 o 
  10   4   2       34.28        7.54     33.41 o 
  11   4   2        8.55       18.14     36.17 o 
  12   4   2      588.52      685.28     60.91 o 
  13   4   2      121.35      115.13     39.00 o 
  14   4   2       28.41        6.24     40.43 o 
  15   4   2      615.63      547.64     58.64 o 
  16   4   2      447.51      344.60    101.45 o 
  17   4   2        1.85      -42.14    135.53 o 
   1   5   2      293.04      280.30     29.32 o 
   2   5   2      375.28      316.37     38.45 o 
   3   5   2      151.55      108.64     47.19 o 
   4   5   2      597.33      618.46     52.97 o 
   5   5   2     1332.92     1322.20     66.01 o 
   6   5   2     1535.36     1607.87     59.73 o 
   7   5   2     3281.34     3345.22     84.83 o 
   8   5   2     2914.31     2820.52     77.65 o 
   9   5   2     1767.50     1733.57     89.67 o 
  10   5   2       50.50       29.49     43.07 o 
  11   5   2      646.85      674.00     64.20 o 
  12   5   2        3.72      -13.70     42.65 o 
  13   5   2        9.30        9.63     90.29 o 
  14   5   2       66.08       43.88     46.78 o 
  15   5   2      238.87      113.76     50.41 o 
   0   6   2     5457.33     5193.44    206.51 o 
   1   6   2      159.16      118.74     29.07 o 
   2   6   2      468.00      437.24     65.71 o 
   3   6   2      105.60       84.71     28.25 o 
   4   6   2      232.60      158.22     27.65 o 
   5   6   2       37.63       15.01     23.65 o 
   6   6   2      174.17      148.74     29.45 o 
   7   6   2        6.67      -14.55     27.90 o 
   8   6   2      105.16      130.37     39.14 o 
   9   6   2      155.38      145.20     43.27 o 
  10   6   2       18.26      -32.46     44.11 o 
  11   6   2      284.46      236.06     51.22 o 
  12   6   2       68.72       81.28     61.51 o 
  13   6   2      265.01      307.13     57.84 o 
  14   6   2      204.75      277.26     73.74 o 
   1   7   2       31.52      -18.17     42.65 o 
   2   7   2      527.86      449.81     55.79 o 
   3   7   2      455.67      450.95     58.15 o 
   4   7   2      604.83      641.47     63.12 o 
   5   7   2       84.69       94.64     36.88 o 
   6   7   2      293.08      216.60     36.26 o 
   7   7   2      256.95      198.29     45.96 o 
   8   7   2        0.31      -24.18     36.90 o 
   9   7   2       70.25       70.88     52.64 o 
  10   7   2       37.39      -35.17     44.94 o 
  11   7   2       82.74       35.32     56.04 o 
   0   8   2       13.55       49.71    195.42 o 
   1   8   2       43.52       62.69     43.65 o 
   2   8   2       21.62        5.15     50.17 o 
   3   8   2       17.96       -2.88     44.95 o 
   4   8   2      164.21      134.54     50.86 o 
   5   8   2        0.79       24.98     44.87 o 
   6   8   2      151.00      149.37     84.78 o 
   7   8   2        9.98       -9.13     76.68 o 
   2   0   3     7912.59     8239.98    125.06 o 
   4   0   3     3116.40     2941.17     59.66 o 
   6   0   3    20480.12    21344.23    282.21 o 
   8   0   3      139.68      202.27     23.11 o 
  10   0   3     2596.53     2566.03     57.15 o 
  12   0   3      454.20      443.57     25.85 o 
  14   0   3     7553.39     8067.87    244.24 o 
  16   0   3      195.80      379.43    106.81 o 
  18   0   3        7.54      -33.25     63.85 o 
   0   1   3    15562.18    17090.47    212.27 o 
   1   1   3     6292.25     6322.42     65.53 o 
   2   1   3    14454.00    15347.82     83.15 o 
   3   1   3     3742.05     3731.49     34.28 o 
   4   1   3      183.28      223.74      9.23 o 
   5   1   3      459.80      322.48     14.90 o 
   6   1   3    21713.91    21409.75     99.04 o 
   7   1   3      728.68      683.63     23.51 o 
   8   1   3     2152.68     1984.11     35.58 o 
   9   1   3      709.10      652.05     26.07 o 
  10   1   3     1093.75     1089.15     31.83 o 
  11   1   3      239.32      184.53     16.00 o 
  12   1   3     2012.71     1993.02     45.73 o 
  13   1   3     1151.78     1148.48     41.34 o 
  14   1   3     1111.01     1048.56     54.66 o 
  15   1   3      208.49      266.79     49.22 o 
  16   1   3      137.38      128.11     66.56 o 
  17   1   3       87.86       81.46     79.62 o 
  18   1   3      499.50      439.98     57.92 o 
  19   1   3        0.24      -47.99     47.99 o 
   1   2   3     6333.81     6095.78     95.67 o 
   2   2   3    11733.92    11804.95    138.71 o 
   3   2   3     1460.37     1470.69     50.72 o 
   4   2   3     1250.28     1286.76     46.52 o 
   5   2   3     8291.77     7940.66     64.91 o 
   6   2   3     5076.03     4937.02     54.71 o 
   7   2   3    10200.02     9238.63     99.79 o 
   8   2   3     9210.44     9151.50    137.03 o 
   9   2   3     1036.01      981.21     26.99 o 
  10   2   3     1176.23     1268.64     40.39 o 
  11   2   3       81.65      101.91     17.63 o 
  12   2   3      549.41      600.51     31.74 o 
  13   2   3     3819.63     3891.06     84.32 o 
  14   2   3      189.78      200.53     34.19 o 
  15   2   3      328.98      373.44     57.97 o 
  16   2   3      378.61      448.61     86.65 o 
  17   2   3        3.68       70.34    102.91 o 
  18   2   3        3.29      -16.22     66.01 o 
   0   3   3      163.31      352.63     27.00 o 
   1   3   3    13915.20    12726.14     88.58 o 
   2   3   3       27.15       22.46      8.93 o 
   3   3   3       90.80      133.81     13.10 o 
   4   3   3     2202.25     2178.68     64.36 o 
   5   3   3     1932.17     1911.47     70.62 o 
   6   3   3     1621.60     1705.86     52.20 o 
   7   3   3      818.67      760.82     22.94 o 
   8   3   3     1515.03     1494.41     32.33 o 
   9   3   3     2001.63     1967.96     40.39 o 
  10   3   3       66.52       56.72     20.57 o 
  11   3   3      143.35       90.02     21.17 o 
  12   3   3      117.97      151.42     25.85 o 
  13   3   3       99.54      133.44     47.86 o 
  14   3   3      210.40      242.52     42.48 o 
  15   3   3     3140.83     3044.09    183.61 o 
  16   3   3       94.54       64.48     58.40 o 
  17   3   3        0.42     -104.37    104.37 o 
  18   3   3        0.71      -78.31     78.31 o 
   1   4   3     1230.84     1237.58     32.98 o 
   2   4   3      959.70     1008.95     35.20 o 
   3   4   3      196.76      190.78     16.95 o 
   4   4   3     2553.06     2508.14     51.44 o 
   5   4   3     2038.26     1858.34     38.95 o 
   6   4   3     3938.75     4081.69     97.71 o 
   7   4   3     2850.36     2943.06     80.57 o 
   8   4   3     3073.06     3150.78     83.44 o 
   9   4   3        1.54      -25.29     25.29 o 
  10   4   3       50.12       46.15     35.42 o 
  11   4   3        3.46       23.83     33.10 o 
  12   4   3       12.59       32.28     53.72 o 
  13   4   3      674.54      690.74     64.07 o 
  14   4   3        1.86      -22.78     39.74 o 
  15   4   3        0.87      -41.02     41.02 o 
  16   4   3      267.64      100.57     53.25 o 
  17   4   3        1.77      -83.10    174.21 o 
   0   5   3       63.48       96.04     37.05 o 
   1   5   3     1959.64     1890.16     58.38 o 
   2   5   3     1328.70     1424.17     71.58 o 
   3   5   3     1259.61     1232.42     73.80 o 
   4   5   3       84.15       20.88     26.35 o 
   5   5   3     1891.61     1918.86     69.96 o 
   6   5   3      441.19      439.57     39.43 o 
   7   5   3     1848.89     1873.55     73.70 o 
   8   5   3      707.05      717.79     41.76 o 
   9   5   3       20.68      -35.36     39.93 o 
  10   5   3        1.52      -31.00     40.75 o 
  11   5   3      554.92      598.88     61.78 o 
  12   5   3      248.40      290.17     48.61 o 
  13   5   3      592.99      517.40     60.57 o 
  14   5   3      261.73      215.15     54.18 o 
  15   5   3       59.17       42.81     41.69 o 
   1   6   3       13.20       10.19     48.95 o 
   2   6   3      553.37      500.04     70.98 o 
   3   6   3      321.71      425.74     43.43 o 
   4   6   3      900.96      989.82     60.70 o 
   5   6   3       69.44       63.30     26.76 o 
   6   6   3      982.95      923.73     52.34 o 
   7   6   3       11.65       30.40     26.69 o 
   8   6   3      173.22      195.34     44.42 o 
   9   6   3      260.88      281.38     49.22 o 
  10   6   3      358.63      339.74     60.73 o 
  11   6   3        4.03      -16.78     52.97 o 
  12   6   3      267.82      346.68     57.51 o 
  13   6   3       21.05        2.91     83.30 o 
  14   6   3      464.51      364.34     57.61 o 
   0   7   3      826.92      822.90    100.01 o 
   1   7   3      778.78      689.39     65.86 o 
   2   7   3      201.50      220.60     46.12 o 
   3   7   3      499.73      492.54     58.80 o 
   4   7   3       25.95      -41.10     59.56 o 
   5   7   3        6.25        7.12     44.13 o 
   6   7   3      103.04       15.15     38.56 o 
   7   7   3       75.28       38.65     40.85 o 
   8   7   3        3.24       15.16     43.00 o 
   9   7   3      161.44      105.16     40.70 o 
  10   7   3      108.15       98.89     75.02 o 
  11   7   3       69.50      117.29     66.66 o 
   1   8   3       43.70      -19.50     53.87 o 
   2   8   3       47.74       80.00     62.62 o 
   3   8   3        5.90       -5.29     58.97 o 
   4   8   3       20.20       62.11     45.85 o 
   5   8   3       62.78       95.36     63.40 o 
   6   8   3      283.96      395.40    102.73 o 
   7   8   3      168.36      184.16     88.49 o 
   2   0   4       52.80       47.03      9.37 o 
   4   0   4    44292.34    43111.48    342.62 o 
   6   0   4    31725.14    31211.02    299.28 o 
   8   0   4      553.82      360.03     23.45 o 
  10   0   4     1971.90     2062.44     53.65 o 
  12   0   4      403.28      449.19     26.80 o 
  14   0   4     5525.30     5670.92    330.63 o 
  16   0   4      135.76      220.42     75.29 o 
  18   0   4      816.76      682.50     92.69 o 
   1   1   4      286.57      273.59     16.56 o 
   2   1   4    97253.12    94761.70    284.19 o 
   3   1   4    19602.01    19737.57    150.63 o 
   4   1   4      335.70      340.25     14.59 o 
   5   1   4     1116.20     1069.35     22.20 o 
   6   1   4     1415.81     1589.41     31.39 o 
   7   1   4    15407.14    13816.18    150.46 o 
   8   1   4     4727.77     4963.11     60.39 o 
   9   1   4      894.63      883.49     24.89 o 
  10   1   4      132.25      141.72     15.45 o 
  11   1   4     3207.68     3121.68     54.59 o 
  12   1   4      552.52      497.19     24.91 o 
  13   1   4      722.43      714.35     34.45 o 
  14   1   4     3800.62     3895.98    101.39 o 
  15   1   4        3.79       35.41     25.56 o 
  16   1   4      743.98      795.78     75.88 o 
  17   1   4      476.15      348.90     55.77 o 
  18   1   4       11.69      -46.14     46.14 o 
  19   1   4       33.46      -52.40     53.18 o 
   0   2   4      939.48     1157.95     50.33 o 
   1   2   4     1738.73     1571.18     51.04 o 
   2   2   4    23196.92    23562.53    193.84 o 
   3   2   4     3560.68     3613.57     73.72 o 
   4   2   4    14320.39    15170.80    133.42 o 
   5   2   4     4002.21     4081.72     51.01 o 
   6   2   4    22414.88    22160.27    101.66 o 
   7   2   4     3733.46     3768.92     46.65 o 
   8   2   4      217.33      201.13     23.59 o 
   9   2   4     2830.14     2650.59     49.25 o 
  10   2   4     1613.03     1618.26     49.51 o 
  11   2   4     1167.44     1150.92     40.97 o 
  12   2   4      914.93      833.54     36.96 o 
  13   2   4      997.40     1043.45     42.47 o 
  14   2   4       52.70       11.79     30.50 o 
  15   2   4     2016.90     2192.57    111.73 o 
  16   2   4        6.90        9.98     45.95 o 
  17   2   4       16.45      -53.40     53.40 o 
  18   2   4        0.65      -80.70     80.70 o 
   1   3   4    17681.67    18293.66    128.63 o 
   2   3   4      624.60      608.59     24.14 o 
   3   3   4     9117.60     9286.70     97.78 o 
   4   3   4      361.58      408.90     41.93 o 
   5   3   4    19607.08    19763.09    219.84 o 
   6   3   4      193.49      215.44     21.29 o 
   7   3   4     1326.62     1287.36     43.99 o 
   8   3   4      559.93      578.32     21.82 o 
   9   3   4     3457.13     3448.57     55.32 o 
  10   3   4      390.08      390.26     28.29 o 
  11   3   4      758.26      719.34     44.77 o 
  12   3   4       47.77       41.62     37.58 o 
  13   3   4     4236.83     4314.36    130.00 o 
  14   3   4      116.09       81.32     30.24 o 
  15   3   4      171.92      205.83     82.41 o 
  16   3   4       26.12      -79.97     99.16 o 
  17   3   4       29.35      -77.24     77.24 o 
  18   3   4       12.22      -70.00     73.78 o 
   0   4   4     1286.51     1122.46     49.98 o 
   1   4   4     8229.85     7786.92     88.05 o 
   2   4   4     4868.98     4818.90     68.90 o 
   3   4   4      453.31      382.17     23.16 o 
   4   4   4     1186.33     1280.64     39.62 o 
   5   4   4     1799.63     1835.60     50.16 o 
   6   4   4     2696.07     2664.46     73.53 o 
   7   4   4     2046.63     2008.18     74.40 o 
   8   4   4     2343.66     2457.08     80.87 o 
   9   4   4        4.82      -28.05     39.15 o 
  10   4   4      464.75      386.24     41.36 o 
  11   4   4       48.46      -17.43     34.05 o 
  12   4   4     1117.71     1176.25     68.41 o 
  13   4   4        2.11      -30.55     35.92 o 
  14   4   4      114.73       60.87     37.99 o 
  15   4   4     1531.62     1439.18     86.26 o 
  16   4   4      290.74      193.18     74.49 o 
  17   4   4       62.15      -58.90     71.96 o 
   1   5   4       15.11        5.32     17.88 o 
   2   5   4       44.57       36.42     21.97 o 
   3   5   4       21.99        8.10     32.55 o 
   4   5   4       92.72       86.68     27.44 o 
   5   5   4       44.59       41.14     24.55 o 
   6   5   4      965.65     1068.54     55.51 o 
   7   5   4     1252.62     1305.34     62.06 o 
   8   5   4      740.29      745.68     51.69 o 
   9   5   4     1335.52     1341.44     71.69 o 
  10   5   4       39.08       10.16     34.15 o 
  11   5   4       65.76       44.30     43.46 o 
  12   5   4        0.36        3.28     42.42 o 
  13   5   4      156.56       78.04     45.83 o 
  14   5   4      349.33      289.75     48.04 o 
  15   5   4       96.35       79.71     43.80 o 
   0   6   4     4341.47     4642.19    270.29 o 
   1   6   4       24.56       41.61     48.81 o 
   2   6   4     1230.44     1241.04    105.27 o 
   3   6   4     1233.72     1178.83     74.94 o 
   4   6   4      460.57      498.12     46.36 o 
   5   6   4     1167.43     1161.70     66.86 o 
   6   6   4      270.06      264.30     41.24 o 
   7   6   4      103.75       95.50     28.50 o 
   8   6   4      214.95      220.81     47.32 o 
   9   6   4       70.80       24.48     42.83 o 
  10   6   4       38.72        4.42     45.45 o 
  11   6   4      464.46      431.31     80.78 o 
  12   6   4       18.10       30.33     43.78 o 
  13   6   4      149.24      138.38     82.29 o 
   1   7   4        0.00      -24.98     68.06 o 
   2   7   4     1188.00     1216.50    110.27 o 
   3   7   4      435.51      455.28     56.09 o 
   4   7   4     1249.61     1328.37     87.57 o 
   5   7   4      227.18      183.93     68.27 o 
   6   7   4      114.80       92.45     36.29 o 
   7   7   4      277.18      376.24     69.32 o 
   8   7   4       57.89       36.17     40.79 o 
   9   7   4       51.85       34.29     52.24 o 
  10   7   4       38.17       58.60     74.59 o 
  11   7   4      142.16      106.54     72.51 o 
   0   8   4        8.04       -0.35     88.94 o 
   1   8   4        6.81       54.67     46.51 o 
   2   8   4      103.53       88.16     48.93 o 
   3   8   4       37.31       98.65     60.92 o 
   4   8   4      447.88      595.44     71.64 o 
   5   8   4       29.78        3.89     52.30 o 
   6   8   4      302.14      262.30     88.52 o 
   7   8   4       12.31      138.21    173.69 o 
   2   0   5     6184.14     6845.59     74.08 o 
   4   0   5    15324.81    15113.80    151.91 o 
   6   0   5     5849.63     5913.31    100.17 o 
   8   0   5     8264.79     8908.89    123.56 o 
  10   0   5      658.96      736.59     45.58 o 
  12   0   5     2596.83     2470.78     84.15 o 
  14   0   5     6782.93     6978.12    227.19 o 
  16   0   5      423.28      364.00     48.24 o 
  18   0   5      377.15      284.62     69.41 o 
   0   1   5    11995.13    13051.50    293.61 o 
   1   1   5     2962.02     2906.00     50.79 o 
   2   1   5     7992.82     8431.72     77.75 o 
   3   1   5    21295.80    21074.71    107.72 o 
   4   1   5      428.98      441.88     15.09 o 
   5   1   5     6822.05     6350.15     55.85 o 
   6   1   5    19697.58    20191.05    217.16 o 
   7   1   5     2343.99     2423.61     42.23 o 
   8   1   5     5875.11     5568.62     66.44 o 
   9   1   5      774.19      656.74     23.02 o 
  10   1   5       17.49       35.83     10.16 o 
  11   1   5      712.67      623.40     28.21 o 
  12   1   5     4233.90     4113.77     64.35 o 
  13   1   5     2124.99     2066.16     55.84 o 
  14   1   5      681.63      649.94     46.75 o 
  15   1   5       16.18       -7.07     27.35 o 
  16   1   5        1.71       20.73     38.04 o 
  17   1   5      402.10      378.82     99.75 o 
  18   1   5      281.78      155.66     40.34 o 
  19   1   5        2.84      -60.94     60.94 o 
   1   2   5    19035.66    18907.04    240.09 o 
   2   2   5     2397.46     2597.55     80.88 o 
   3   2   5      233.34      186.37     13.86 o 
   4   2   5       33.79       60.91      9.60 o 
   5   2   5     6512.20     6333.47     65.32 o 
   6   2   5     3650.49     3537.84     46.48 o 
   7   2   5    12218.61    11437.52     85.28 o 
   8   2   5    14966.90    14778.67    133.61 o 
   9   2   5       10.28       12.10     15.71 o 
  10   2   5     1030.77     1013.37     40.27 o 
  11   2   5      859.28      926.25     40.95 o 
  12   2   5      556.31      475.62     29.78 o 
  13   2   5     3298.87     3384.59     73.71 o 
  14   2   5     1467.53     1378.87     60.10 o 
  15   2   5       39.49      -47.49     48.16 o 
  16   2   5      322.29      225.94    148.24 o 
  17   2   5       68.20       -9.27     63.80 o 
  18   2   5        1.64      -99.16     99.16 o 
   0   3   5     5601.06     5871.12    208.14 o 
   1   3   5    28613.54    27554.88    316.94 o 
   2   3   5       56.04       35.59     16.98 o 
   3   3   5       28.70       68.35     19.38 o 
   4   3   5      170.90      170.36     40.56 o 
   5   3   5     2888.29     3217.65     92.49 o 
   6   3   5      166.88      228.76     22.36 o 
   7   3   5     3904.84     3885.47    139.75 o 
   8   3   5      101.17      115.73     23.28 o 
   9   3   5     1996.05     1992.20     44.46 o 
  10   3   5       50.90       54.37     18.19 o 
  11   3   5      430.74      421.22     38.09 o 
  12   3   5       28.37      -22.77     34.18 o 
  13   3   5       75.40       51.84     36.29 o 
  14   3   5       28.45       -5.29     39.10 o 
  15   3   5     3117.97     3203.24    155.19 o 
  16   3   5      121.43       89.05    112.59 o 
  17   3   5       68.51      -77.74     77.74 o 
  18   3   5        2.00      -21.40     73.48 o 
   1   4   5     7159.66     6924.49     92.76 o 
   2   4   5        8.94       15.88      7.64 o 
   3   4   5      875.39      868.32     40.21 o 
   4   4   5      133.84      156.99     30.47 o 
   5   4   5     1507.59     1368.16     61.56 o 
   6   4   5     1571.78     1675.50     67.25 o 
   7   4   5      679.33      758.62     49.16 o 
   8   4   5     4315.64     4247.68    106.38 o 
   9   4   5      278.05      301.60     50.83 o 
  10   4   5      769.44      818.05     83.43 o 
  11   4   5        1.72        6.25     36.04 o 
  12   4   5      409.33      382.20     45.97 o 
  13   4   5      999.69      993.12     86.84 o 
  14   4   5       10.36      -34.83     34.83 o 
  15   4   5      226.95      130.96     41.26 o 
  16   4   5       51.70      -81.86     81.86 o 
  17   4   5       20.81        6.30     75.61 o 
   0   5   5     3563.71     3575.53     97.78 o 
   1   5   5      704.23      694.74     30.91 o 
   2   5   5      336.91      407.55     38.19 o 
   3   5   5     2893.00     3009.62     93.40 o 
   4   5   5       32.39       54.33     26.74 o 
   5   5   5     2268.87     2178.64     74.95 o 
   6   5   5     1582.67     1544.05     64.88 o 
   7   5   5     1410.91     1458.19     65.35 o 
   8   5   5       90.13      102.58     29.11 o 
   9   5   5      655.35      564.34     56.74 o 
  10   5   5       80.33       58.49     62.81 o 
  11   5   5     1306.21     1331.35     76.19 o 
  12   5   5      278.46      240.35     42.70 o 
  13   5   5      306.72      237.00     51.90 o 
  14   5   5      103.36       56.39     42.30 o 
  15   5   5       74.56       12.00     45.47 o 
   1   6   5      218.67      197.69     62.31 o 
   2   6   5     2520.74     2513.97    143.63 o 
   3   6   5      131.15      200.78     40.88 o 
   4   6   5     2938.83     3257.28     94.36 o 
   5   6   5      598.32      754.56     52.47 o 
   6   6   5      712.59      716.45     86.99 o 
   7   6   5      224.04      240.05     38.00 o 
   8   6   5        1.69       -5.13     38.57 o 
   9   6   5       91.65       73.42     41.82 o 
  10   6   5      420.01      474.53     58.34 o 
  11   6   5       21.25       62.25     57.41 o 
  12   6   5      295.96      317.10     56.01 o 
  13   6   5       17.15       12.98     42.32 o 
   0   7   5     1190.71     1217.13    163.38 o 
   1   7   5      395.35      426.05     78.95 o 
   2   7   5       85.12      214.19     68.28 o 
   3   7   5      171.63      212.49     82.18 o 
   4   7   5      171.91      247.45     71.26 o 
   5   7   5       78.31       42.31     85.96 o 
   6   7   5      578.18      538.08     90.28 o 
   7   7   5        0.66       29.08     47.36 o 
   8   7   5        0.19       45.50     64.24 o 
   9   7   5        4.29        6.56     69.32 o 
  10   7   5      125.47      232.49     55.34 o 
  11   7   5        0.84       65.36     57.29 o 
   1   8   5       38.75       35.33     78.95 o 
   2   8   5       11.79       53.21     48.64 o 
   3   8   5       29.60      110.29     73.71 o 
   4   8   5       17.69        9.14     43.98 o 
   5   8   5        7.83       -2.29     51.18 o 
   6   8   5      349.82      545.31    117.78 o 
   7   8   5      327.97      247.94    112.18 o 
   0   0   6    36733.34    36066.18    248.25 o 
   2   0   6     3115.47     3265.88     66.42 o 
   4   0   6    19856.85    20710.54    139.77 o 
   6   0   6    17326.12    17012.41    251.08 o 
   8   0   6     5766.35     5404.27    322.07 o 
  10   0   6     1592.37     1494.50     64.87 o 
  12   0   6     3105.86     3136.94     98.45 o 
  14   0   6     1821.82     1836.52    122.58 o 
  16   0   6      196.82      104.02     37.62 o 
  18   0   6      290.93      297.60    101.63 o 
   1   1   6     4108.26     4186.92     73.06 o 
   2   1   6    27083.37    27410.77    164.59 o 
   3   1   6     8929.02     8897.21     80.10 o 
   4   1   6     4209.60     4067.23     51.69 o 
   5   1   6     4305.89     4336.24     49.83 o 
   6   1   6     1615.49     1598.70     37.78 o 
   7   1   6    29009.74    26952.56    298.72 o 
   8   1   6     5439.76     5545.43     84.86 o 
   9   1   6     1963.02     1804.37     40.33 o 
  10   1   6        6.07       16.01     12.51 o 
  11   1   6     3179.27     3021.37     56.22 o 
  12   1   6      267.48      331.48     28.72 o 
  13   1   6      152.55      116.46     23.69 o 
  14   1   6     4400.44     4343.39    108.17 o 
  15   1   6      239.16      188.45     37.47 o 
  16   1   6       48.82       46.38     48.89 o 
  17   1   6      443.00      363.62     79.89 o 
  18   1   6        3.94      -20.61     57.72 o 
  19   1   6       13.59      -79.54     91.07 o 
   0   2   6     5774.93     5965.55    178.87 o 
   1   2   6      989.96      937.36     51.83 o 
   2   2   6     3871.53     4118.48    104.23 o 
   3   2   6     4676.52     4696.24     74.16 o 
   4   2   6      292.42      257.49     17.20 o 
   5   2   6     7555.20     7501.35    131.88 o 
   6   2   6     6202.85     5661.00     72.80 o 
   7   2   6     4448.11     4099.10     48.83 o 
   8   2   6     1013.76     1035.04     27.95 o 
   9   2   6     3961.60     3865.09     71.09 o 
  10   2   6     1048.76      952.62     44.82 o 
  11   2   6     1128.77     1097.36     44.94 o 
  12   2   6     4646.34     4675.57     91.10 o 
  13   2   6     2283.59     2101.69     59.67 o 
  14   2   6      266.85      218.42     30.47 o 
  15   2   6      555.83      509.39     71.60 o 
  16   2   6        8.08      -57.89     71.38 o 
  17   2   6       69.23       93.53     97.84 o 
  18   2   6       10.39      -68.40     84.28 o 
   1   3   6     7379.41     7290.42    164.90 o 
   2   3   6        5.63       15.58     25.69 o 
   3   3   6     2114.30     2113.02     72.50 o 
   4   3   6        0.63       22.53     21.08 o 
   5   3   6    24898.65    24636.25    288.25 o 
   6   3   6      453.38      594.40     56.34 o 
   7   3   6      633.80      584.78     27.24 o 
   8   3   6       14.98        0.36     26.76 o 
   9   3   6     1453.99     1439.81     53.16 o 
  10   3   6        1.55       -6.61     15.85 o 
  11   3   6       20.15       10.12     25.66 o 
  12   3   6       28.56        3.99     37.82 o 
  13   3   6     3830.67     3847.97    122.99 o 
  14   3   6      485.86      351.53     57.43 o 
  15   3   6        1.26      -32.71     63.55 o 
  16   3   6      144.49       60.27     60.60 o 
  17   3   6        1.51      -16.83    116.51 o 
  18   3   6        1.00      -82.23     82.23 o 
   0   4   6     1267.79     1243.70     76.73 o 
   1   4   6     6783.87     6811.09    105.22 o 
   2   4   6     8450.51     8259.00    172.73 o 
   3   4   6        0.60       13.04     15.11 o 
   4   4   6      517.00      479.88     42.41 o 
   5   4   6      592.08      545.18     41.92 o 
   6   4   6     4317.17     4456.56    108.26 o 
   7   4   6     1015.19      970.70     52.68 o 
   8   4   6       12.86        2.21     23.06 o 
   9   4   6      359.55      347.13     51.99 o 
  10   4   6       30.27      -48.21     95.71 o 
  11   4   6       11.86       24.56     73.60 o 
  12   4   6     1301.55     1290.60     79.64 o 
  13   4   6      343.30      295.94     44.99 o 
  14   4   6       49.53        3.75     39.40 o 
  15   4   6      816.93      941.07     68.13 o 
  16   4   6       70.21      -39.56     63.43 o 
  17   4   6      104.93       65.62     75.56 o 
   1   5   6       75.38       59.82     20.09 o 
   2   5   6      219.51      211.72     24.96 o 
   3   5   6      432.72      399.66     49.79 o 
   4   5   6      113.31      113.77     25.40 o 
   5   5   6      139.76      189.35     30.29 o 
   6   5   6       28.35       80.74     33.77 o 
   7   5   6     2646.34     2744.97     86.41 o 
   8   5   6      673.45      708.51     48.47 o 
   9   5   6     1231.72     1297.91     80.18 o 
  10   5   6       68.49       35.52     37.84 o 
  11   5   6       17.14      -17.91     36.54 o 
  12   5   6        5.81      -40.70     40.91 o 
  13   5   6       29.86      -22.43     41.39 o 
  14   5   6      370.14      237.80     48.99 o 
  15   5   6       11.91      -11.10     45.49 o 
   0   6   6     4264.95     4026.00    253.03 o 
   1   6   6      163.78      328.58     71.18 o 
   2   6   6      551.44      654.43     65.02 o 
   3   6   6      748.68      752.54     55.30 o 
   4   6   6      149.77      206.41     43.51 o 
   5   6   6      423.97      451.74     55.01 o 
   6   6   6      456.13      580.01     47.89 o 
   7   6   6       17.51       19.05     29.68 o 
   8   6   6       64.97      156.50     44.99 o 
   9   6   6      414.85      434.21     50.45 o 
  10   6   6        2.00        4.87     41.76 o 
  11   6   6      417.66      365.94     77.73 o 
  12   6   6        9.79      -20.73     50.11 o 
  13   6   6      364.71      335.75     62.35 o 
   1   7   6      229.43      257.60     71.31 o 
   2   7   6      712.96      831.61    101.70 o 
   3   7   6       15.81       54.76     54.27 o 
   4   7   6      289.83      172.86    162.77 o 
   5   7   6      173.32      218.15     59.93 o 
   6   7   6        9.18       10.66     71.62 o 
   7   7   6      442.91      499.64     58.33 o 
   8   7   6       80.24      144.19     50.37 o 
   9   7   6       18.89       78.55     43.92 o 
  10   7   6        0.41      -42.27     42.27 o 
  11   7   6       37.50       60.49     92.58 o 
   0   8   6      599.25      558.37     99.63 o 
   1   8   6       14.45      -27.72     79.84 o 
   2   8   6      446.03      448.01     87.98 o 
   3   8   6      248.36      219.80     64.95 o 
   4   8   6      215.84      166.38     48.63 o 
   5   8   6      226.35       86.62     70.02 o 
   6   8   6      149.75      157.53    221.21 o 
   2   0   7    26409.31    26776.08    166.69 o 
   4   0   7    23556.55    23316.93    182.54 o 
   6   0   7     1189.35     1186.15     43.04 o 
   8   0   7     7987.99     8766.56    123.07 o 
  10   0   7     3366.49     3329.79    152.57 o 
  12   0   7      151.32      163.99     30.10 o 
  14   0   7     2157.84     2334.80    206.40 o 
  16   0   7      797.25      783.88     67.26 o 
  18   0   7       14.18        8.30     60.24 o 
   0   1   7    86329.05    85077.26    591.71 o 
   1   1   7     6922.18     7250.90    158.24 o 
   2   1   7     2858.65     2751.50     62.31 o 
   3   1   7     9505.75     8905.55    130.79 o 
   4   1   7     2133.16     2269.82     44.27 o 
   5   1   7     8405.06     8005.63     85.25 o 
   6   1   7     6675.20     6190.37     76.95 o 
   7   1   7     1967.45     2093.41     46.30 o 
   8   1   7     3845.07     3696.84     57.90 o 
   9   1   7     2105.12     1986.10     43.02 o 
  10   1   7      297.74      258.41     13.98 o 
  11   1   7      503.98      464.20     22.44 o 
  12   1   7     3429.87     3470.87     79.91 o 
  13   1   7      985.87      925.59     45.08 o 
  14   1   7      354.79      407.80     39.66 o 
  15   1   7        0.16      -14.18     26.79 o 
  16   1   7        0.72        1.43     38.45 o 
  17   1   7      477.54      504.50     78.65 o 
  18   1   7      144.94      154.31     60.67 o 
  19   1   7        0.36      -78.34     78.34 o 
   1   2   7     8414.90     8205.00    150.93 o 
   2   2   7        8.45       29.31     22.24 o 
   3   2   7     2148.52     2418.56     81.58 o 
   4   2   7      266.18      343.93     21.62 o 
   5   2   7     2309.00     1954.12     44.06 o 
   6   2   7      284.32      180.26     18.71 o 
   7   2   7     7446.48     6865.92     92.49 o 
   8   2   7     9804.24     9343.38    131.76 o 
   9   2   7      392.98      416.81     31.27 o 
  10   2   7      798.51      754.79     40.35 o 
  11   2   7     2626.36     2561.98     66.87 o 
  12   2   7      352.45      360.66     31.58 o 
  13   2   7     1665.47     1570.98     57.84 o 
  14   2   7      820.55      767.74     47.32 o 
  15   2   7      153.98      137.72     44.39 o 
  16   2   7        7.85      -23.13    116.53 o 
  17   2   7       14.10      -29.68    109.63 o 
  18   2   7       12.06       -8.23     55.39 o 
   0   3   7     2607.39     2977.02    151.31 o 
   1   3   7    11988.17    11647.00    292.25 o 
   2   3   7     1544.33     1838.46     83.58 o 
   3   3   7    12985.78    13500.36    222.04 o 
   4   3   7      174.34      209.54     37.60 o 
   5   3   7      553.61      660.69     53.88 o 
   6   3   7      377.23      462.02     39.50 o 
   7   3   7     1779.70     1456.47     59.81 o 
   8   3   7      124.42      125.98     15.51 o 
   9   3   7      769.94      810.39     43.27 o 
  10   3   7       95.23       52.84     36.14 o 
  11   3   7        5.07       12.65     23.18 o 
  12   3   7       25.71       14.85     27.88 o 
  13   3   7      141.98      109.59     34.88 o 
  14   3   7      299.77      224.92     41.03 o 
  15   3   7     2142.27     2266.18    128.75 o 
  16   3   7      125.74      214.10     73.03 o 
  17   3   7      130.84      193.50    121.23 o 
  18   3   7        0.18      -67.41     67.41 o 
   1   4   7     2455.55     2442.62     74.84 o 
   2   4   7      713.17      700.10     41.49 o 
   3   4   7      539.15      427.85     32.69 o 
   4   4   7     2108.74     2179.72     84.07 o 
   5   4   7     1979.48     1931.49     67.62 o 
   6   4   7     1842.19     2108.73     76.50 o 
   7   4   7      221.90      227.17     33.47 o 
   8   4   7     1887.97     2070.38     75.43 o 
   9   4   7      278.60      269.02     46.28 o 
  10   4   7      560.56      592.50     65.54 o 
  11   4   7      171.72      193.10     46.90 o 
  12   4   7       47.12       50.81     70.36 o 
  13   4   7      896.12      871.90     69.80 o 
  14   4   7       25.94        2.58     39.50 o 
  15   4   7       75.11        0.79     44.25 o 
  16   4   7       93.26      106.16     66.46 o 
   0   5   7     1352.79     1123.06     57.94 o 
   1   5   7      258.87      200.37     26.55 o 
   2   5   7      588.40      553.11     36.28 o 
   3   5   7      401.62      376.26     34.50 o 
   4   5   7       30.93        3.39     27.91 o 
   5   5   7     1810.34     2046.74     82.46 o 
   6   5   7      940.29     1003.77     60.27 o 
   7   5   7      431.13      440.33     45.61 o 
   8   5   7      539.61      771.71     73.37 o 
   9   5   7      820.91      805.60     78.81 o 
  10   5   7        5.32       18.72     40.61 o 
  11   5   7      464.47      438.89     56.38 o 
  12   5   7      243.32      140.65     40.44 o 
  13   5   7      262.83      219.79     42.34 o 
  14   5   7      465.22      500.12     62.50 o 
  15   5   7        0.61      -41.59     41.59 o 
   1   6   7       32.50      159.55     85.15 o 
   2   6   7     1263.77     1508.16     91.14 o 
   3   6   7       11.65       22.56     29.09 o 
   4   6   7     1301.18     1485.49     75.32 o 
   5   6   7      301.42      335.41     42.96 o 
   6   6   7      303.19      294.04     38.24 o 
   7   6   7      129.90      113.04     33.12 o 
   8   6   7        0.80       53.32     35.64 o 
   9   6   7      177.40      173.53     54.46 o 
  10   6   7      474.10      354.54     53.40 o 
  11   6   7      100.57       16.71     43.86 o 
  12   6   7      405.33      376.45     53.94 o 
  13   6   7       50.26      -24.90     47.90 o 
   0   7   7      698.97      868.13    145.18 o 
   1   7   7      485.22      614.11     88.48 o 
   2   7   7       20.93       45.35    151.75 o 
   3   7   7     1000.57      937.00    102.30 o 
   4   7   7       53.68       37.66    124.07 o 
   5   7   7      180.71      190.31    144.60 o 
   6   7   7       87.35       76.08     73.68 o 
   7   7   7        0.19      102.82     93.55 o 
   8   7   7        1.34       51.59     82.10 o 
   9   7   7       29.82       17.47    120.79 o 
  10   7   7        0.07       26.10    102.82 o 
   1   8   7       23.97      -54.13     54.13 o 
   2   8   7       60.16      -52.85     52.85 o 
   3   8   7       23.49      -57.27     57.27 o 
   4   8   7       77.82        4.86     45.99 o 
   5   8   7       63.31      -58.60     58.60 o 
   6   8   7      168.22      103.38     83.20 o 
   0   0   8   115517.81   110593.10   1827.85 o 
   2   0   8       18.26       29.10      9.37 o 
   4   0   8    19089.30    19488.21    150.17 o 
   6   0   8     8726.31     8307.28    173.05 o 
   8   0   8     2494.17     2601.59     93.50 o 
  10   0   8      279.91      277.56     38.93 o 
  12   0   8     1732.78     1600.38     74.77 o 
  14   0   8     7636.75     7430.81    238.56 o 
  16   0   8      414.56      353.65     52.52 o 
  18   0   8      603.52      634.45     92.85 o 
   1   1   8     4381.88     4632.28    104.00 o 
   2   1   8       43.69       72.95     18.30 o 
   3   1   8     5861.48     5643.20     88.63 o 
   4   1   8      522.57      465.93     24.99 o 
   5   1   8     2764.48     3082.63     63.30 o 
   6   1   8      258.16      307.10     24.91 o 
   7   1   8    27823.10    27559.39    392.40 o 
   8   1   8     7096.08     6961.84    108.19 o 
   9   1   8     2751.06     2645.27     58.42 o 
  10   1   8      260.90      265.29     21.46 o 
  11   1   8     1995.83     1936.94     64.27 o 
  12   1   8       26.39       23.38     19.65 o 
  13   1   8      742.22      703.37     41.36 o 
  14   1   8     1301.99     1334.80     64.34 o 
  15   1   8      554.60      554.79     45.86 o 
  16   1   8      708.07      659.48     51.13 o 
  17   1   8       15.61      -34.55     39.53 o 
  18   1   8      121.77      133.33     51.71 o 
   0   2   8      267.58      292.18     47.87 o 
   1   2   8     4786.21     4817.42    304.57 o 
   2   2   8     9602.62     9789.17    219.92 o 
   3   2   8     3593.01     3948.05    106.10 o 
   4   2   8      191.88      342.29     23.23 o 
   5   2   8     1445.28     1323.14     43.32 o 
   6   2   8     1476.14     1278.68     52.69 o 
   7   2   8       72.58       64.24     15.93 o 
   8   2   8       57.38       74.30     14.46 o 
   9   2   8     3576.93     3320.78     88.09 o 
  10   2   8     1201.28     1213.78     50.48 o 
  11   2   8       26.88       62.70     22.76 o 
  12   2   8     2806.65     2887.11     74.22 o 
  13   2   8      232.47      240.01     28.86 o 
  14   2   8       21.68        2.89     23.84 o 
  15   2   8     1197.68     1131.90    114.63 o 
  16   2   8        2.87      -64.11     64.11 o 
  17   2   8       13.93      -11.64    100.71 o 
  18   2   8       32.95       54.66    117.91 o 
   1   3   8    13271.83    12684.33    221.54 o 
   2   3   8      490.12      563.99     51.46 o 
   3   3   8     1772.37     1464.50     77.92 o 
   4   3   8       22.88       27.69     11.04 o 
   5   3   8    11017.84    11090.41    199.28 o 
   6   3   8      320.73      300.43     68.72 o 
   7   3   8      498.23      456.09     23.70 o 
   8   3   8      950.29      907.48     47.56 o 
   9   3   8     2021.58     2151.37     69.70 o 
  10   3   8        9.64      -37.53     37.53 o 
  11   3   8       76.24       42.23     27.35 o 
  12   3   8       19.05       -8.96     30.09 o 
  13   3   8     3842.69     3790.54    119.35 o 
  14   3   8       93.00       91.66     37.17 o 
  15   3   8      195.86      177.41     50.00 o 
  16   3   8       35.42       70.48     75.76 o 
  17   3   8       93.34       58.79     68.28 o 
   0   4   8     1204.74     1228.49    119.39 o 
   1   4   8    12207.88    12226.65    246.53 o 
   2   4   8     5579.66     5609.92    166.62 o 
   3   4   8      216.89      183.19     32.43 o 
   4   4   8      317.37      303.71     33.68 o 
   5   4   8      457.23      451.81     39.27 o 
   6   4   8     1038.94     1107.53     56.84 o 
   7   4   8      358.54      351.59     37.43 o 
   8   4   8     1188.76     1263.43     61.99 o 
   9   4   8     1174.94     1084.03     80.76 o 
  10   4   8       43.89        8.79     43.86 o 
  11   4   8       56.57       62.47     39.99 o 
  12   4   8      749.85      837.93     80.21 o 
  13   4   8        2.53       58.23     50.27 o 
  14   4   8        4.49      -19.53     36.64 o 
  15   4   8     1352.30     1178.85     82.63 o 
  16   4   8       96.99      151.13     98.89 o 
   1   5   8      786.96      744.32     37.17 o 
   2   5   8      167.99      133.01     25.19 o 
   3   5   8      104.33       63.80     21.42 o 
   4   5   8        3.87       23.42     30.03 o 
   5   5   8      874.05      951.63     59.75 o 
   6   5   8      293.54      323.24     40.74 o 
   7   5   8     3157.45     2984.59    101.28 o 
   8   5   8      823.00      671.65     68.38 o 
   9   5   8     2333.99     2315.67    119.59 o 
  10   5   8       16.64       -5.23     46.93 o 
  11   5   8      408.89      400.15     65.32 o 
  12   5   8      114.90      126.14     48.88 o 
  13   5   8       48.80       48.50     52.19 o 
  14   5   8      416.92      440.15     67.52 o 
  15   5   8        1.41        2.78     43.01 o 
   0   6   8     4935.45     4899.03    303.30 o 
   1   6   8        9.78       41.55     28.79 o 
   2   6   8     1296.63     1339.25     85.28 o 
   3   6   8      108.38      108.50     30.26 o 
   4   6   8      472.09      418.06     44.55 o 
   5   6   8      139.19      128.41     46.33 o 
   6   6   8      215.39      267.62     52.61 o 
   7   6   8       89.78       77.32     42.18 o 
   8   6   8      135.32      157.73     43.46 o 
   9   6   8        1.57       29.75     41.78 o 
  10   6   8        8.09       34.98     70.45 o 
  11   6   8      144.25       85.53     42.81 o 
  12   6   8       18.98      -15.43     45.85 o 
  13   6   8      220.32      233.49     50.19 o 
   1   7   8       10.42      -77.08     77.66 o 
   2   7   8      543.86      459.18    146.72 o 
   3   7   8      292.30      198.46     63.87 o 
   4   7   8      305.29      218.62     63.95 o 
   5   7   8      173.24       81.81     57.43 o 
   6   7   8       22.09      -47.52     93.15 o 
   7   7   8      505.49      586.99    128.77 o 
   8   7   8       29.02      -75.47     79.21 o 
   9   7   8        1.67      -40.63    118.34 o 
  10   7   8        2.00       29.55     63.52 o 
   0   8   8        3.39     -115.59    115.59 o 
   1   8   8      210.64        7.25     71.46 o 
   2   8   8       10.21      -60.31     60.31 o 
   3   8   8      110.12       87.46     50.49 o 
   4   8   8      190.67       83.88     56.87 o 
   5   8   8       31.48      -31.59     63.96 o 
   6   8   8      332.47      327.80    148.74 o 
   2   0   9    29492.40    29339.27    182.01 o 
   4   0   9     7101.73     6809.58    112.15 o 
   6   0   9      633.41      832.65     88.05 o 
   8   0   9     4494.69     5064.68    133.63 o 
  10   0   9     1877.79     2006.00     91.74 o 
  12   0   9      502.41      498.16     47.56 o 
  14   0   9     2668.39     2668.84    114.12 o 
  16   0   9     2098.42     2044.90    138.87 o 
  18   0   9      446.74      512.37     86.97 o 
   0   1   9    41793.03    42675.48    464.99 o 
   1   1   9    13253.72    12995.14    371.91 o 
   2   1   9     4619.50     4749.54     82.23 o 
   3   1   9     5398.22     4920.48     81.76 o 
   4   1   9      967.46     1130.43     37.22 o 
   5   1   9     3930.90     3803.74    113.63 o 
   6   1   9    13176.02    12848.60    306.17 o 
   7   1   9     4058.05     4065.67    130.04 o 
   8   1   9     2797.07     2956.20     63.71 o 
   9   1   9     1616.51     1706.53     50.13 o 
  10   1   9      230.10      235.43     28.67 o 
  11   1   9     1197.47     1169.91     52.18 o 
  12   1   9     3445.92     3456.65     87.84 o 
  13   1   9      836.18      823.09     44.24 o 
  14   1   9     4081.56     3962.69    107.36 o 
  15   1   9      387.34      366.12     40.32 o 
  16   1   9      155.77      148.89     34.57 o 
  17   1   9       16.03       58.79     42.73 o 
  18   1   9      330.25      422.30     86.47 o 
   1   2   9    15125.49    15091.34    213.97 o 
   2   2   9      119.03      198.47     30.82 o 
   3   2   9     2232.72     2704.12     91.35 o 
   4   2   9     2017.35     2158.67     56.88 o 
   5   2   9     1117.91      874.16     25.84 o 
   6   2   9     8757.10     8770.29    138.57 o 
   7   2   9    10896.85     9855.85    175.07 o 
   8   2   9     8770.13     8444.16    148.15 o 
   9   2   9        6.01      -12.26     25.06 o 
  10   2   9      735.16      726.57     41.28 o 
  11   2   9     1563.95     1610.47     60.65 o 
  12   2   9      279.89      322.36     34.43 o 
  13   2   9     2144.87     2166.59     67.94 o 
  14   2   9      188.02      191.81     31.05 o 
  15   2   9      177.37      158.13     44.16 o 
  16   2   9      104.35       79.47     58.43 o 
  17   2   9        8.89       94.13     72.04 o 
  18   2   9       48.53       21.92    104.34 o 
   0   3   9     1230.36     1353.20    109.43 o 
   1   3   9    14028.10    13557.26    232.13 o 
   2   3   9       51.63      139.11     35.56 o 
   3   3   9     2935.63     3060.81    187.89 o 
   4   3   9     3705.22     3581.51     89.86 o 
   5   3   9      687.45      653.61     35.96 o 
   6   3   9       44.97       50.93     34.60 o 
   7   3   9      500.51      478.33     40.65 o 
   8   3   9       58.90       38.10     28.30 o 
   9   3   9     1939.94     1923.16     76.74 o 
  10   3   9      785.91      766.73     53.92 o 
  11   3   9       32.37       23.12     29.25 o 
  12   3   9      197.73      158.50     37.51 o 
  13   3   9       12.78       59.14     35.00 o 
  14   3   9        2.86       15.22     32.65 o 
  15   3   9     1882.89     1878.82    110.42 o 
  16   3   9      115.02      156.74     74.37 o 
  17   3   9       84.97      125.21     72.01 o 
   1   4   9     5953.23     5780.12    170.31 o 
   2   4   9       25.74        7.71     33.07 o 
   3   4   9     1008.49      891.94     70.87 o 
   4   4   9     1893.28     1790.15     81.53 o 
   5   4   9     1124.74     1066.70     56.96 o 
   6   4   9     2669.30     2782.30     87.76 o 
   7   4   9     3564.06     3546.34    100.01 o 
   8   4   9     1334.70     1384.99     66.18 o 
   9   4   9      707.12      730.08     69.82 o 
  10   4   9       38.13       32.24     41.20 o 
  11   4   9        2.64       12.70     44.97 o 
  12   4   9       25.69      -21.83     43.59 o 
  13   4   9     1579.23     1746.23    111.21 o 
  14   4   9        1.85       21.65     40.58 o 
  15   4   9        7.88       14.87     42.82 o 
  16   4   9       67.53       48.37    103.11 o 
   0   5   9     2710.41     2594.55    119.86 o 
   1   5   9      203.99      177.84     22.55 o 
   2   5   9       84.86      100.74     26.41 o 
   3   5   9     2530.67     2594.99     82.11 o 
   4   5   9       25.50       15.78     31.87 o 
   5   5   9     1966.29     2096.84     97.44 o 
   6   5   9     1558.01     1634.07     81.83 o 
   7   5   9      865.99     1085.19     66.19 o 
   8   5   9     1940.08     2056.18    135.31 o 
   9   5   9      470.13      577.85     70.22 o 
  10   5   9      720.36      721.85     76.05 o 
  11   5   9      594.51      636.20     76.28 o 
  12   5   9      410.60      434.95     82.87 o 
  13   5   9      446.40      428.99     58.43 o 
  14   5   9      232.01      247.83     46.99 o 
  15   5   9       15.53       32.23     45.68 o 
   1   6   9        5.30        4.55     28.81 o 
   2   6   9     1029.01      974.18     73.89 o 
   3   6   9        2.01       19.77     29.49 o 
   4   6   9     1042.28     1046.94     70.27 o 
   5   6   9      115.09       73.38     35.18 o 
   6   6   9      251.40      201.16     47.83 o 
   7   6   9      329.85      341.02     39.69 o 
   8   6   9       98.91       77.86     70.96 o 
   9   6   9     1242.75     1184.18     81.89 o 
  10   6   9      137.08      165.24     54.33 o 
  11   6   9      111.51      104.21     74.08 o 
  12   6   9      257.04      222.57     70.19 o 
  13   6   9       16.60       22.69     61.03 o 
   0   7   9     1554.37     1357.10    169.13 o 
   1   7   9     1055.89      932.40     99.49 o 
   2   7   9      280.91      127.84     75.27 o 
   3   7   9      188.71      158.22     46.59 o 
   4   7   9       13.55      -17.37     44.98 o 
   5   7   9       16.95       26.02     97.39 o 
   6   7   9      235.78      206.97    175.17 o 
   7   7   9        2.03       46.48    206.44 o 
   8   7   9        2.61        8.86     83.17 o 
   9   7   9       16.14       -3.79     53.52 o 
  10   7   9       26.38       17.93     47.81 o 
   1   8   9       34.41      -65.47     67.18 o 
   2   8   9       52.37      -72.94     72.94 o 
   3   8   9      167.34       15.46     65.89 o 
   4   8   9        2.70     -131.31    131.31 o 
   5   8   9       28.90      -77.84    121.55 o 
   0   0  10   119839.65   113144.31    830.29 o 
   2   0  10       12.51       20.23     12.60 o 
   4   0  10     1742.16     1767.90     61.59 o 
   6   0  10    27538.85    28843.98    351.31 o 
   8   0  10      548.71      637.60     52.73 o 
  10   0  10     1849.32     2072.56    162.87 o 
  12   0  10     3776.44     3566.48    325.95 o 
  14   0  10     3188.44     3307.72    127.61 o 
  16   0  10     1645.69     1723.78    110.13 o 
  18   0  10     1507.01     1417.34    130.36 o 
   1   1  10     2272.32     2200.50    101.13 o 
   2   1  10      559.89      544.20     30.95 o 
   3   1  10     3540.34     3308.14     71.75 o 
   4   1  10     1310.29     1452.00     46.05 o 
   5   1  10        5.07       17.22     16.83 o 
   6   1  10       86.85      209.21     60.20 o 
   7   1  10    20265.45    20017.35    227.52 o 
   8   1  10     6130.64     6235.37    110.07 o 
   9   1  10     3805.75     3768.63     90.46 o 
  10   1  10       82.36      139.03     34.90 o 
  11   1  10     2840.35     2717.38     83.92 o 
  12   1  10      459.98      428.05     36.64 o 
  13   1  10      881.53      843.96     45.52 o 
  14   1  10     1314.13     1444.10     68.88 o 
  15   1  10      134.56       88.38     30.86 o 
  16   1  10      358.91      388.41     43.74 o 
  17   1  10       57.51       71.34     43.22 o 
  18   1  10        0.74      118.58     72.38 o 
   0   2  10      653.16      885.18     80.45 o 
   1   2  10     1263.76     1270.97     66.93 o 
   2   2  10     9658.53     9585.02    176.14 o 
   3   2  10     1854.67     1911.76     79.58 o 
   4   2  10     6325.94     6647.30    103.82 o 
   5   2  10     2641.88     2620.10     51.98 o 
   6   2  10     6221.82     6438.88    123.99 o 
   7   2  10      958.28     1067.11     54.91 o 
   8   2  10      686.02      818.95     49.10 o 
   9   2  10     2285.78     2164.72    131.69 o 
  10   2  10      342.81      353.38     48.19 o 
  11   2  10        2.78       14.16     23.61 o 
  12   2  10     2329.13     2368.95     75.95 o 
  13   2  10      217.51      200.65     28.09 o 
  14   2  10      174.86      143.93     29.63 o 
  15   2  10      997.15      891.79     76.71 o 
  16   2  10       10.22       57.10     64.43 o 
  17   2  10       36.42       32.94     61.75 o 
  18   2  10       37.07      108.79     74.37 o 
   1   3  10    14050.11    13942.61    237.59 o 
   2   3  10      934.82      843.98     63.71 o 
   3   3  10     3626.93     3560.47    120.37 o 
   4   3  10        1.46       38.44     15.32 o 
   5   3  10     8843.78     8423.33    254.48 o 
   6   3  10     1162.78     1193.98     56.23 o 
   7   3  10     3416.73     3558.12    101.09 o 
   8   3  10      933.67     1020.44     57.21 o 
   9   3  10     1141.57     1246.51     57.47 o 
  10   3  10       83.35       39.02     32.25 o 
  11   3  10       95.06       84.75     31.40 o 
  12   3  10       62.59       34.25     38.76 o 
  13   3  10     2870.29     2982.44    124.60 o 
  14   3  10       26.02       85.22     38.19 o 
  15   3  10       36.30       61.84     53.55 o 
  16   3  10       43.71      184.53     82.58 o 
  17   3  10        0.04       25.77     61.38 o 
   0   4  10      212.71      265.73     67.70 o 
   1   4  10     2493.30     2517.00    115.34 o 
   2   4  10     4231.50     4267.35    147.98 o 
   3   4  10       76.30       93.58     36.16 o 
   4   4  10       77.11       54.02     11.91 o 
   5   4  10     1350.49     1375.42     86.74 o 
   6   4  10      448.01      551.49     65.63 o 
   7   4  10     1135.95     1118.67     60.40 o 
   8   4  10     1475.34     1528.68     69.42 o 
   9   4  10     1718.38     1633.05     96.84 o 
  10   4  10       22.25        6.64     39.82 o 
  11   4  10      232.63      220.23     52.41 o 
  12   4  10      668.75      801.44     80.37 o 
  13   4  10       44.17      154.10     54.16 o 
  14   4  10        0.64      111.59     54.24 o 
  15   4  10      683.95      765.73     83.99 o 
  16   4  10      340.68      419.70    107.18 o 
   1   5  10      135.68       85.60     27.26 o 
   2   5  10       66.12       -1.08     24.61 o 
   3   5  10        3.97        0.11     21.04 o 
   4   5  10       10.50        2.05     33.15 o 
   5   5  10      790.12      721.77     62.50 o 
   6   5  10      361.90      385.99     51.25 o 
   7   5  10     4368.71     4395.18    194.94 o 
   8   5  10     1399.27     1327.56     92.34 o 
   9   5  10     2851.07     2968.12    136.39 o 
  10   5  10        0.98       47.77     64.66 o 
  11   5  10      725.22      787.50     92.63 o 
  12   5  10      164.22      136.85     71.88 o 
  13   5  10       42.27       82.93     53.38 o 
  14   5  10      360.62      320.99     53.24 o 
  15   5  10      113.75       92.93     70.44 o 
   0   6  10     2972.10     2951.16    140.53 o 
   1   6  10     1036.22      891.47     72.28 o 
   2   6  10      595.53      628.41     63.72 o 
   3   6  10        2.07      -25.89     30.97 o 
   4   6  10      611.82      565.15     52.01 o 
   5   6  10       25.83        1.00     30.68 o 
   6   6  10       87.55       84.68     41.17 o 
   7   6  10      307.03      217.85     70.10 o 
   8   6  10       21.38       54.58     41.11 o 
   9   6  10        5.62       88.47     62.24 o 
  10   6  10       29.55       57.09     55.22 o 
  11   6  10       35.31      112.77     66.09 o 
  12   6  10      297.66      354.69     60.85 o 
  13   6  10       41.86       37.19     67.07 o 
   1   7  10        3.55      -89.25     89.25 o 
   2   7  10       89.55      127.00     58.94 o 
   3   7  10      353.54      374.91     60.61 o 
   4   7  10       60.43       99.60     43.07 o 
   5   7  10      154.84      140.75     50.23 o 
   6   7  10       15.94      -76.75     83.40 o 
   7   7  10      324.12      465.63    100.92 o 
   8   7  10       22.95       60.20    153.12 o 
   9   7  10       94.72       63.18     71.47 o 
  10   7  10        1.58      -55.30     55.38 o 
   0   8  10       13.94      -19.68     92.43 o 
   1   8  10       40.83      -60.99     68.70 o 
   2   8  10       39.13       14.37     62.29 o 
   3   8  10      110.82       49.65     55.68 o 
   4   8  10      303.67      393.45     79.96 o 
   5   8  10       28.39      -70.21     85.54 o 
   2   0  11    22149.63    21604.17    211.86 o 
   4   0  11     7137.70     7620.29    132.50 o 
   6   0  11     7009.37     7131.29    124.63 o 
   8   0  11      188.82      180.93     36.77 o 
  10   0  11     2367.65     2381.83    104.86 o 
  12   0  11       12.59        8.01     27.44 o 
  14   0  11     2684.94     2786.65    130.23 o 
  16   0  11      779.67      836.62     74.29 o 
  18   0  11      121.10      173.24     69.39 o 
   0   1  11    19804.48    20294.60    355.43 o 
   1   1  11     7390.70     7390.84    116.29 o 
   2   1  11       36.41       70.38     17.05 o 
   3   1  11     6536.35     6440.93    104.74 o 
   4   1  11     3031.49     3138.53     71.28 o 
   5   1  11     3562.48     3394.55    107.20 o 
   6   1  11    31054.91    31839.44    789.64 o 
   7   1  11     2473.12     2569.72     86.74 o 
   8   1  11     1879.96     1758.72     73.68 o 
   9   1  11      118.92      157.68     33.45 o 
  10   1  11      131.21      151.35     27.49 o 
  11   1  11      375.99      416.57     38.25 o 
  12   1  11     1348.94     1401.10     61.26 o 
  13   1  11     1564.29     1494.84     64.19 o 
  14   1  11     1269.04     1349.63     66.62 o 
  15   1  11      129.19      163.18     33.82 o 
  16   1  11       81.38      100.19     34.19 o 
  17   1  11       22.12       58.54     42.61 o 
  18   1  11      316.76      319.59     84.60 o 
   1   2  11     6140.60     5659.52    154.22 o 
   2   2  11       56.48       92.61     28.80 o 
   3   2  11       25.11       54.59     27.01 o 
   4   2  11     2335.71     2523.06    103.99 o 
   5   2  11     7773.05     8264.46    206.99 o 
   6   2  11     2645.21     2767.95     85.58 o 
   7   2  11     7621.35     7036.16    158.89 o 
   8   2  11     6305.20     6119.31    114.54 o 
   9   2  11        7.88       46.21     28.13 o 
  10   2  11      254.74      255.42     58.82 o 
  11   2  11     1618.64     1550.71     73.19 o 
  12   2  11      550.30      572.65     51.19 o 
  13   2  11     2034.26     2148.19     76.41 o 
  14   2  11      472.95      464.38     41.68 o 
  15   2  11       18.54       67.86     42.77 o 
  16   2  11        4.04      -45.24     59.50 o 
  17   2  11       91.44      110.11    108.12 o 
  18   2  11      110.11       66.76     59.05 o 
   0   3  11     1357.56     1461.02    114.23 o 
   1   3  11    16301.15    15708.18    257.50 o 
   2   3  11        0.85       21.29     29.25 o 
   3   3  11     2179.10     2008.50     94.28 o 
   4   3  11       61.83       95.02     33.03 o 
   5   3  11      293.23      341.87     42.51 o 
   6   3  11      245.23      245.16     31.31 o 
   7   3  11      147.48      128.45     28.83 o 
   8   3  11       28.78       50.08     26.60 o 
   9   3  11       55.57       70.72     22.44 o 
  10   3  11      994.70      970.52     61.88 o 
  11   3  11      223.74      204.30     38.27 o 
  12   3  11       25.17      -24.26     31.01 o 
  13   3  11      351.18      412.64     51.03 o 
  14   3  11      226.07      229.27     43.05 o 
  15   3  11     1267.60     1396.20     98.16 o 
  16   3  11       85.21      142.76     71.66 o 
  17   3  11       47.43      134.53     73.61 o 
   1   4  11     1499.21     1393.04     91.11 o 
   2   4  11      637.65      670.23     68.32 o 
   3   4  11     1324.19     1368.75     89.16 o 
   4   4  11      591.12      470.76     68.50 o 
   5   4  11     3160.89     3219.27    129.62 o 
   6   4  11     2892.67     3105.79    169.13 o 
   7   4  11     1346.25     1385.24     67.05 o 
   8   4  11     1836.93     1813.80     75.70 o 
   9   4  11       21.31       11.79     42.81 o 
  10   4  11      214.74      286.79     63.99 o 
  11   4  11       30.75       33.82     39.73 o 
  12   4  11       36.02       58.95     46.69 o 
  13   4  11     1034.71     1156.49     94.34 o 
  14   4  11        9.08       54.29     47.22 o 
  15   4  11       65.06      111.80     55.68 o 
  16   4  11       19.61       43.62     61.21 o 
   0   5  11     2063.71     2128.51    168.07 o 
   1   5  11     1113.19     1056.56     70.38 o 
   2   5  11      216.60      174.86     39.54 o 
   3   5  11     2416.96     2142.71     99.35 o 
   4   5  11      148.93      102.03     36.32 o 
   5   5  11     1021.47     1007.58     71.57 o 
   6   5  11     1293.53     1348.49     82.78 o 
   7   5  11       53.47      120.12     58.34 o 
   8   5  11      587.02      638.07     77.09 o 
   9   5  11        6.27      110.87     50.70 o 
  10   5  11      366.37      467.98     88.99 o 
  11   5  11       87.11      175.80     64.86 o 
  12   5  11      818.88      897.85     93.81 o 
  13   5  11      693.97      715.77     82.33 o 
  14   5  11       47.77      165.42     63.44 o 
   1   6  11      146.85      134.56     41.38 o 
   2   6  11     1328.40     1239.78     84.71 o 
   3   6  11        0.42      -52.92     65.97 o 
   4   6  11      681.47      702.85     67.61 o 
   5   6  11       78.97       63.10     42.46 o 
   6   6  11      180.53      160.15     44.86 o 
   7   6  11      194.59      132.81     59.65 o 
   8   6  11        0.69      -16.48     56.77 o 
   9   6  11      216.06      294.95    115.33 o 
  10   6  11       45.23      112.35     49.52 o 
  11   6  11        0.20      -28.37     56.76 o 
  12   6  11       76.64      171.03    112.17 o 
   0   7  11      694.96      717.66    127.58 o 
   1   7  11      505.49      535.45     82.27 o 
   2   7  11      166.34       74.47     56.61 o 
   3   7  11      250.06      318.60     71.35 o 
   4   7  11        0.52      -45.91     84.54 o 
   5   7  11      165.45      174.11     52.23 o 
   6   7  11      278.09      432.08     85.61 o 
   7   7  11      192.23      332.38     94.01 o 
   8   7  11       29.47      104.83     71.11 o 
   9   7  11       47.96       45.36     54.88 o 
  10   7  11        3.71       -4.37     71.58 o 
   1   8  11        0.52      -41.61     55.05 o 
   2   8  11        2.48      -69.22    148.19 o 
   3   8  11       77.84       43.25     61.28 o 
   4   8  11       34.75       17.95     58.78 o 
   0   0  12    71908.66    71809.38    724.13 o 
   2   0  12     2276.98     2601.40     79.08 o 
   4   0  12     6940.71     6987.02    225.82 o 
   6   0  12    13272.35    12211.62    192.80 o 
   8   0  12     2649.41     2549.61     85.52 o 
  10   0  12     1502.66     1594.29     75.77 o 
  12   0  12     1895.08     1991.39    110.91 o 
  14   0  12     2056.38     2174.64    108.00 o 
  16   0  12      316.23      402.15     59.56 o 
  18   0  12      932.91     1088.73    116.62 o 
   1   1  12     6857.41     6860.51    117.35 o 
   2   1  12     1970.63     2030.41     64.34 o 
   3   1  12      843.09      906.52     44.63 o 
   4   1  12     1302.86     1349.95     55.34 o 
   5   1  12      228.40      213.62     34.73 o 
   6   1  12     1640.97     1968.41    187.92 o 
   7   1  12    12617.71    12115.60    225.89 o 
   8   1  12     1673.64     1718.38     75.30 o 
   9   1  12      627.08      665.54     50.42 o 
  10   1  12       39.42       40.77     29.05 o 
  11   1  12     1846.67     1754.29     69.97 o 
  12   1  12      163.76      189.99     32.79 o 
  13   1  12      142.99      159.79     29.75 o 
  14   1  12     2254.55     2138.09     83.12 o 
  15   1  12      282.93      287.75     39.10 o 
  16   1  12      315.11      382.90     45.41 o 
  17   1  12       12.90       89.50     50.00 o 
  18   1  12       97.35      124.75     48.69 o 
   0   2  12        8.14       23.69     37.49 o 
   1   2  12     2934.02     3099.02    107.72 o 
   2   2  12     2019.75     1976.09     93.07 o 
   3   2  12      504.61      478.01     48.68 o 
   4   2  12      713.06      882.91     51.11 o 
   5   2  12     2023.35     2134.94     65.19 o 
   6   2  12     3507.30     3651.23    123.65 o 
   7   2  12     2366.88     2367.45     83.63 o 
   8   2  12     1156.92     1165.33     73.70 o 
   9   2  12     1318.24     1311.18     71.72 o 
  10   2  12      797.38      842.13     60.77 o 
  11   2  12      132.11      119.44     34.94 o 
  12   2  12     3011.09     2978.15    102.56 o 
  13   2  12      133.29      136.09     36.59 o 
  14   2  12      197.62      248.14     42.10 o 
  15   2  12     1056.80     1020.08     83.63 o 
  16   2  12       12.60       55.32     53.60 o 
  17   2  12       84.07       73.87     66.15 o 
   1   3  12    14670.89    15059.11    294.97 o 
   2   3  12      162.21      288.35     47.48 o 
   3   3  12     4665.11     5067.65    148.68 o 
   4   3  12      242.17      273.93     43.27 o 
   5   3  12    12144.15    11722.33    220.60 o 
   6   3  12       19.35      219.62     43.36 o 
   7   3  12      473.91      581.70     48.43 o 
   8   3  12        3.92       12.90     29.93 o 
   9   3  12     1657.83     1849.29     71.03 o 
  10   3  12       17.30       36.66     45.37 o 
  11   3  12      112.82      131.47     34.16 o 
  12   3  12      107.42       57.09     34.77 o 
  13   3  12     3767.35     3999.68    155.97 o 
  14   3  12      118.18       87.67     38.90 o 
  15   3  12      162.23       98.18     49.07 o 
  16   3  12       22.16       86.09     91.91 o 
  17   3  12       22.16       86.38     79.89 o 
   0   4  12      212.77      188.41     64.68 o 
   1   4  12     2583.25     2364.10    116.01 o 
   2   4  12     3968.79     3858.22    145.26 o 
   3   4  12       19.12       33.92     36.75 o 
   4   4  12      104.32       78.81     37.44 o 
   5   4  12      152.38      202.71     46.87 o 
   6   4  12     2202.84     2255.85    110.16 o 
   7   4  12      829.74      799.38     68.90 o 
   8   4  12       16.71       52.07     29.01 o 
   9   4  12      507.25      551.59     64.28 o 
  10   4  12        1.27       53.92     40.74 o 
  11   4  12      327.68      411.39     63.89 o 
  12   4  12     1021.14     1117.73     89.26 o 
  13   4  12      151.79      276.10     63.66 o 
  14   4  12        1.34       49.70     50.68 o 
  15   4  12      327.86      389.61     71.22 o 
  16   4  12       65.84      157.49     86.11 o 
   1   5  12      362.63      290.36     53.84 o 
   2   5  12      135.10       80.08     59.34 o 
   3   5  12       25.15       51.42     36.68 o 
   4   5  12       45.70       43.78     36.79 o 
   5   5  12      472.14      540.48     67.71 o 
   6   5  12       20.99       75.04     53.01 o 
   7   5  12     2167.45     2106.50    101.14 o 
   8   5  12      788.47      685.69     90.71 o 
   9   5  12      983.16     1109.27     98.34 o 
  10   5  12       37.37       13.55     43.52 o 
  11   5  12      121.11      184.03     56.44 o 
  12   5  12        3.25      121.21     59.92 o 
  13   5  12       36.43       23.68     57.15 o 
  14   5  12      269.76      311.35     63.75 o 
   0   6  12     4043.32     4116.79    170.58 o 
   1   6  12      103.58       68.64     38.37 o 
   2   6  12      376.55      443.14     63.63 o 
   3   6  12      120.11      196.12     47.22 o 
   4   6  12       32.12       39.32     40.71 o 
   5   6  12       44.64        6.29     39.45 o 
   6   6  12      402.68      450.67     60.68 o 
   7   6  12       97.07       52.70     55.59 o 
   8   6  12        1.57        3.53     60.45 o 
   9   6  12        2.85      -22.19     69.32 o 
  10   6  12       13.39       84.03     64.90 o 
  11   6  12       85.03      151.73     69.50 o 
  12   6  12       17.49       77.84     49.87 o 
   1   7  12        0.09       34.21     50.88 o 
   2   7  12      254.97      116.51     76.05 o 
   3   7  12      214.69      265.32     56.30 o 
   4   7  12      390.50      527.13     66.84 o 
   5   7  12      305.16      338.72     59.99 o 
   6   7  12       50.23       99.82     67.03 o 
   7   7  12      840.62      987.78    135.03 o 
   8   7  12       92.86      107.55     70.55 o 
   9   7  12      192.68       78.40     79.44 o 
   0   8  12       37.94       24.66     81.72 o 
   1   8  12       17.43      -74.53     74.53 o 
   2   8  12      151.64      146.06    112.81 o 
   3   8  12      197.38      178.50     69.41 o 
   4   8  12      261.51      269.15     76.87 o 
   2   0  13    43937.38    46106.24    430.28 o 
   4   0  13     4369.83     4505.23    191.35 o 
   6   0  13     1942.35     1830.21    126.11 o 
   8   0  13       15.59       74.48     36.09 o 
  10   0  13     1858.57     2123.78     88.74 o 
  12   0  13      760.31      815.11     61.14 o 
  14   0  13     2420.54     2605.74    118.40 o 
  16   0  13      947.05      904.90     78.81 o 
  18   0  13       13.34       21.83     46.44 o 
   0   1  13    34836.06    36790.58    593.22 o 
   1   1  13     6580.16     6615.89    121.54 o 
   2   1  13      242.91      291.81     29.88 o 
   3   1  13    17324.67    18074.81    193.51 o 
   4   1  13     1077.13     1180.19     73.31 o 
   5   1  13     5128.19     4863.04    140.58 o 
   6   1  13    15219.17    15020.43    255.03 o 
   7   1  13      622.64      618.63     60.47 o 
   8   1  13     3073.16     3210.65    125.21 o 
   9   1  13     1147.66     1119.61     65.71 o 
  10   1  13      273.89      282.57     39.56 o 
  11   1  13      172.61      147.35     35.65 o 
  12   1  13     2808.08     2953.47    111.75 o 
  13   1  13      833.77      904.71     58.04 o 
  14   1  13     1277.64     1307.36     74.73 o 
  15   1  13        2.81       50.76     34.41 o 
  16   1  13        4.94       93.34     35.42 o 
  17   1  13      266.52      222.11     52.83 o 
  18   1  13       91.06      118.92     88.07 o 
   1   2  13     5182.29     5255.41    142.76 o 
   2   2  13     4859.31     4846.70    137.87 o 
   3   2  13      560.09      582.93     53.83 o 
   4   2  13      901.42      894.20     43.18 o 
   5   2  13     5145.99     5177.98     91.45 o 
   6   2  13     3171.72     3539.66    102.76 o 
   7   2  13    10017.60     9506.00    219.13 o 
   8   2  13     5104.34     5137.62    111.68 o 
   9   2  13      132.75      125.78     34.47 o 
  10   2  13     1669.25     1782.63     86.97 o 
  11   2  13       94.22       90.12     33.80 o 
  12   2  13       74.70       89.05     34.54 o 
  13   2  13     3084.53     3117.10    109.07 o 
  14   2  13     2177.98     1925.28     88.89 o 
  15   2  13       77.90      106.52     81.46 o 
  16   2  13       18.33       85.53     60.49 o 
  17   2  13       17.46       87.08     91.48 o 
   0   3  13       19.74       64.79     51.92 o 
   1   3  13    15362.73    15483.72    264.17 o 
   2   3  13      282.13      319.56     49.03 o 
   3   3  13      460.37      445.10     54.88 o 
   4   3  13      150.62      200.94     42.45 o 
   5   3  13       19.54       92.09     38.50 o 
   6   3  13        7.32       38.19     16.02 o 
   7   3  13     1167.47     1131.72     74.48 o 
   8   3  13       50.25       52.79     36.31 o 
   9   3  13      705.67      752.91     50.07 o 
  10   3  13      865.79      915.01     70.88 o 
  11   3  13      161.47      138.85     40.14 o 
  12   3  13      590.64      466.48     76.69 o 
  13   3  13      194.88      168.19     74.28 o 
  14   3  13      399.08      413.74     51.14 o 
  15   3  13     2235.11     2160.57    140.29 o 
  16   3  13        1.81       95.04    101.95 o 
  17   3  13      155.61      239.98     76.58 o 
   1   4  13     2022.80     2173.68    112.74 o 
   2   4  13     1239.21     1333.95     90.61 o 
   3   4  13      617.29      655.15     69.46 o 
   4   4  13      723.92      718.08     73.93 o 
   5   4  13     4034.20     3898.41    143.73 o 
   6   4  13     1191.93     1283.16     85.15 o 
   7   4  13      586.49      742.80     68.21 o 
   8   4  13     2861.74     2951.55    184.45 o 
   9   4  13       10.04       43.06     37.96 o 
  10   4  13      108.70      109.64     54.99 o 
  11   4  13      166.53      115.79     49.02 o 
  12   4  13       25.59       76.22     51.98 o 
  13   4  13     1200.53     1328.16    174.64 o 
  14   4  13       99.95      118.59     72.59 o 
  15   4  13       78.30      111.86     68.85 o 
  16   4  13       60.75      127.33     81.65 o 
   0   5  13        4.50      -19.23     61.06 o 
   1   5  13      343.37      335.37    100.68 o 
   2   5  13     1266.35     1301.36     99.78 o 
   3   5  13     3175.78     3079.67    194.98 o 
   4   5  13        2.26       20.81     37.19 o 
   5   5  13     1848.44     1855.98     99.45 o 
   6   5  13      814.33      924.15     71.40 o 
   7   5  13      605.92      681.35     65.89 o 
   8   5  13      610.93      605.19     86.81 o 
   9   5  13      404.40      438.73     82.20 o 
  10   5  13      108.82      267.80     97.59 o 
  11   5  13      572.79      708.36     94.24 o 
  12   5  13      309.41      495.83    108.24 o 
  13   5  13      345.02      549.45     77.42 o 
  14   5  13       71.21      206.26    116.99 o 
   1   6  13       51.02       93.62     41.59 o 
   2   6  13     1647.05     1555.64     92.99 o 
   3   6  13      184.42      170.04     47.40 o 
   4   6  13      739.00      813.26     72.73 o 
   5   6  13       68.72       89.72     41.97 o 
   6   6  13        6.73       47.47     47.98 o 
   7   6  13      651.46      516.12     87.28 o 
   8   6  13       38.71       60.82     56.09 o 
   9   6  13      651.19      633.45     98.42 o 
  10   6  13      467.49      499.51     92.55 o 
  11   6  13       37.68      108.60     65.19 o 
  12   6  13      213.97      229.16     81.71 o 
   0   7  13      486.94      447.42    103.74 o 
   1   7  13      434.48      497.11     85.38 o 
   2   7  13       41.94       56.69     57.12 o 
   3   7  13      336.47      391.22     69.58 o 
   4   7  13      218.45      156.09     49.70 o 
   5   7  13      167.36      289.81     59.92 o 
   6   7  13     1032.72      928.44    110.94 o 
   7   7  13        2.88       69.10    153.98 o 
   8   7  13       18.24       69.74     66.83 o 
   9   7  13       23.96       81.86     68.37 o 
   1   8  13       19.02       27.80     53.18 o 
   2   8  13       48.73      141.61     68.13 o 
   3   8  13        2.12       61.87     70.15 o 
   0   0  14    17501.07    15710.69    339.77 o 
   2   0  14     4466.91     5175.05    119.57 o 
   4   0  14     3950.44     3593.20    179.67 o 
   6   0  14    13042.41    13639.79    348.47 o 
   8   0  14     2816.30     3112.66    126.18 o 
  10   0  14      226.05      247.56     49.99 o 
  12   0  14     1113.66     1098.58     70.14 o 
  14   0  14     1854.32     2315.91    130.89 o 
  16   0  14       12.65       91.14     75.98 o 
  18   0  14      246.47      377.66     77.92 o 
   1   1  14     2451.11     2318.67     76.55 o 
   2   1  14     5797.90     6392.10    122.47 o 
   3   1  14     3803.17     4242.20     99.43 o 
   4   1  14      532.39      509.82     36.51 o 
   5   1  14     2293.01     2310.67    101.31 o 
   6   1  14        1.37       86.25     59.54 o 
   7   1  14    11989.53    11534.66    233.87 o 
   8   1  14     6811.66     7388.82    244.32 o 
   9   1  14      109.48       79.74     38.41 o 
  10   1  14      151.19      183.29     35.87 o 
  11   1  14     1621.37     1574.33     82.55 o 
  12   1  14      370.36      414.13     49.76 o 
  13   1  14       10.34       61.33     35.36 o 
  14   1  14     2352.73     2348.15    116.42 o 
  15   1  14      458.08      373.30     59.22 o 
  16   1  14      257.37      318.04     62.37 o 
  17   1  14        9.80       30.95     51.63 o 
  18   1  14        5.40       41.27     74.17 o 
   0   2  14      214.29      278.71     63.50 o 
   1   2  14       71.61       61.34     30.91 o 
   2   2  14     5136.20     5099.88    145.31 o 
   3   2  14     1876.84     2092.54    129.57 o 
   4   2  14     1452.91     1535.34     58.21 o 
   5   2  14     3396.68     3410.92     98.82 o 
   6   2  14     6341.72     6395.54     94.73 o 
   7   2  14     1872.47     1826.54     78.36 o 
   8   2  14      259.46      262.94     36.77 o 
   9   2  14     2664.14     2576.66    124.25 o 
  10   2  14     1322.01     1417.32     79.39 o 
  11   2  14      367.67      425.29     51.56 o 
  12   2  14     2145.01     2351.05    104.22 o 
  13   2  14      103.97      186.24     47.07 o 
  14   2  14       16.91       84.09     36.27 o 
  15   2  14     1456.57     1413.79    101.75 o 
  16   2  14       59.45      133.90     48.20 o 
  17   2  14       55.57      135.24     70.74 o 
   1   3  14     8699.08     8743.49    203.54 o 
   2   3  14        0.70       77.89     37.98 o 
   3   3  14     2020.48     2065.82    101.80 o 
   4   3  14      112.11      175.98     42.90 o 
   5   3  14     5777.06     5726.85    163.28 o 
   6   3  14      525.43      589.32     35.17 o 
   7   3  14     1055.64     1118.03     91.37 o 
   8   3  14      210.41      270.34     35.91 o 
   9   3  14     2060.65     2121.09    105.19 o 
  10   3  14       61.23      117.32     43.48 o 
  11   3  14      304.93      196.77     38.70 o 
  12   3  14       45.10       35.99     38.65 o 
  13   3  14     4301.88     4053.17    212.19 o 
  14   3  14      149.34      181.48     49.70 o 
  15   3  14       80.27      104.82     44.90 o 
  16   3  14       89.89       97.75    124.41 o 
   0   4  14     1295.27     1344.54    131.33 o 
   1   4  14     1641.46     1571.08    100.18 o 
   2   4  14     3437.02     3683.70    171.62 o 
   3   4  14       57.16      117.86     44.24 o 
   4   4  14       73.23       44.29     38.31 o 
   5   4  14     1001.40     1025.10     81.47 o 
   6   4  14      908.14     1042.03     79.66 o 
   7   4  14      513.37      611.60     64.31 o 
   8   4  14      414.51      469.76     59.38 o 
   9   4  14      946.91      883.97    190.39 o 
  10   4  14       47.69      102.30     49.12 o 
  11   4  14      248.45      255.15     54.88 o 
  12   4  14      691.22      833.51     82.24 o 
  13   4  14      167.14      383.40     71.67 o 
  14   4  14      198.42      267.87     64.86 o 
  15   4  14      497.36      462.23    121.35 o 
   1   5  14       87.72      149.24     63.76 o 
   2   5  14       23.17       78.68     47.49 o 
   3   5  14        8.88       73.33     48.54 o 
   4   5  14        7.19       50.26     42.28 o 
   5   5  14      403.64      574.82     73.73 o 
   6   5  14       49.13       71.17     63.27 o 
   7   5  14     2464.45     2619.82    114.67 o 
   8   5  14       71.00       85.56    156.50 o 
   9   5  14      978.93     1115.11    112.47 o 
  10   5  14       89.24       26.57     51.36 o 
  11   5  14      113.05      107.99     62.36 o 
  12   5  14       48.33      195.23     89.91 o 
  13   5  14       44.52      115.10     72.93 o 
  14   5  14      246.21      375.65     89.43 o 
   0   6  14     3097.77     3127.45    152.80 o 
   1   6  14       23.35       27.50     42.13 o 
   2   6  14      281.31      291.22     52.59 o 
   3   6  14      595.99      599.40     65.17 o 
   4   6  14        5.76       36.62     41.31 o 
   5   6  14     1251.29     1206.78    131.54 o 
   6   6  14      166.74      130.34     46.74 o 
   7   6  14      228.18      321.27     73.57 o 
   8   6  14      164.07      224.63     75.11 o 
   9   6  14       42.20       71.17     75.46 o 
  10   6  14        0.10       -8.91     60.98 o 
  11   6  14      208.99      289.81     84.79 o 
  12   6  14        1.53      104.69     83.91 o 
   1   7  14        1.30       12.53     53.49 o 
   2   7  14      506.78      597.13     91.77 o 
   3   7  14      312.34      374.29     62.00 o 
   4   7  14      449.80      540.53     68.72 o 
   5   7  14      353.66      440.15     66.25 o 
   6   7  14        8.10       78.94     67.15 o 
   7   7  14      368.98      376.26    115.05 o 
   8   7  14      382.08      343.73     87.48 o 
   0   8  14       92.30      161.25     95.97 o 
   1   8  14       11.46      -12.42     68.92 o 
   2   8  14      265.14      341.13     93.64 o 
   2   0  15     1186.95     1078.28     58.30 o 
   4   0  15     8431.61     8608.67    283.56 o 
   6   0  15     4300.68     4754.13    216.72 o 
   8   0  15     1710.86     1853.36    134.72 o 
  10   0  15     2685.64     2857.46    131.75 o 
  12   0  15       31.30       48.73     45.08 o 
  14   0  15     1641.18     1789.32    177.00 o 
  16   0  15      749.29      863.28    137.26 o 
   0   1  15     6045.66     5794.84    149.73 o 
   1   1  15    10604.98    11450.91    170.84 o 
   2   1  15     4933.17     5733.69    177.71 o 
   3   1  15    10191.06    10042.56    263.76 o 
   4   1  15      358.46      442.96     40.79 o 
   5   1  15     4234.19     3942.43    135.25 o 
   6   1  15     8219.83     8418.87    201.55 o 
   7   1  15      801.59      742.81     97.16 o 
   8   1  15     2031.94     2046.64    105.94 o 
   9   1  15      868.74      954.05     78.65 o 
  10   1  15      407.57      525.26     72.44 o 
  11   1  15      445.72      511.78     68.34 o 
  12   1  15      717.03      832.49     65.49 o 
  13   1  15     1462.70     1486.63    107.73 o 
  14   1  15      974.42     1157.92    119.17 o 
  15   1  15       13.77       28.30     52.26 o 
  16   1  15      119.19       99.07     40.19 o 
  17   1  15      156.06      156.49     54.07 o 
   1   2  15     3274.50     3167.28    208.80 o 
   2   2  15       15.83       24.58     31.60 o 
   3   2  15     1480.74     1614.17     63.18 o 
   4   2  15       60.79       87.47     20.88 o 
   5   2  15      967.14      958.74     56.49 o 
   6   2  15     3095.20     3021.81     70.63 o 
   7   2  15     7227.15     7167.56    155.25 o 
   8   2  15     8356.40     8108.92    187.12 o 
   9   2  15       25.96       41.45     40.27 o 
  10   2  15       12.05       38.45     40.76 o 
  11   2  15      721.29      752.96     64.83 o 
  12   2  15        7.49       40.03     42.59 o 
  13   2  15     1922.72     2007.32    137.28 o 
  14   2  15      888.36      817.72     64.12 o 
  15   2  15      106.11      148.11     53.83 o 
  16   2  15        4.44       50.77    113.58 o 
  17   2  15        1.28      103.74     95.40 o 
   0   3  15     1773.58     2104.57    147.95 o 
   1   3  15    16018.18    15428.44    272.57 o 
   2   3  15        5.31       -8.19     33.87 o 
   3   3  15     1372.79     1512.81     89.91 o 
   4   3  15       18.53       17.61     35.34 o 
   5   3  15      332.78      470.46     58.36 o 
   6   3  15       13.67       20.53     21.98 o 
   7   3  15      485.15      406.25     65.38 o 
   8   3  15       16.78      -18.81     30.20 o 
   9   3  15      872.04      919.32     99.47 o 
  10   3  15      132.66      146.25     44.51 o 
  11   3  15       42.77        9.15     56.91 o 
  12   3  15        0.20      -11.48     35.17 o 
  13   3  15       23.10       88.14     40.05 o 
  14   3  15      120.86      140.25     39.19 o 
  15   3  15     2445.75     2213.95    103.35 o 
  16   3  15       98.99      298.01     84.75 o 
   1   4  15     1752.16     1901.82    109.50 o 
   2   4  15        2.79       22.33     40.99 o 
   3   4  15      835.22      896.28     82.14 o 
   4   4  15      868.98      886.19     79.64 o 
   5   4  15     2199.90     2124.23    112.72 o 
   6   4  15     1217.82     1296.17     90.12 o 
   7   4  15        9.88       32.13     39.92 o 
   8   4  15     1367.26     1419.32     94.79 o 
   9   4  15      696.67      685.49    122.14 o 
  10   4  15      253.53      243.82     90.18 o 
  11   4  15        0.87      -22.55     49.11 o 
  12   4  15        8.41       59.20     71.27 o 
  13   4  15      606.63      729.80     82.63 o 
  14   4  15       27.92       67.16     62.03 o 
  15   4  15       13.10       73.07     56.73 o 
   0   5  15      894.91     1109.25    134.19 o 
   1   5  15      558.23      594.93     76.07 o 
   2   5  15      289.32      304.02     61.86 o 
   3   5  15      832.77      888.15     86.81 o 
   4   5  15       12.09       15.11     42.87 o 
   5   5  15     1663.60     1710.35    111.55 o 
   6   5  15       85.37      216.39     54.95 o 
   7   5  15      763.25      773.19     83.58 o 
   8   5  15      618.28      724.04    115.21 o 
   9   5  15       69.25       95.20     60.88 o 
  10   5  15       53.37       63.22     65.95 o 
  11   5  15      269.68      376.82    143.01 o 
  12   5  15      363.87      519.82     95.59 o 
  13   5  15      296.77      427.51     92.06 o 
   1   6  15        0.48       16.91     39.15 o 
   2   6  15     1051.64     1098.89     82.19 o 
   3   6  15       12.63       71.76     43.16 o 
   4   6  15      879.01      957.94     80.65 o 
   5   6  15      439.27      561.38     67.19 o 
   6   6  15      391.79      287.53     53.78 o 
   7   6  15      312.33      345.76     79.35 o 
   8   6  15       26.02       26.73     90.29 o 
   9   6  15      366.77      291.85     81.31 o 
  10   6  15      202.04      169.28     68.35 o 
  11   6  15      155.70      169.34     69.97 o 
   0   7  15      743.87      741.34    142.76 o 
   1   7  15      184.76      261.79     80.91 o 
   2   7  15      142.34      266.02     69.35 o 
   3   7  15      136.70      166.07     52.50 o 
   4   7  15        4.42      132.20     69.44 o 
   5   7  15        7.27      110.08     52.39 o 
   6   7  15      236.89      258.27     81.86 o 
   7   7  15       15.50       59.67     65.84 o 
   8   7  15       40.42       43.76     68.03 o 
   0   0  16    20084.40    18315.59    430.85 o 
   2   0  16       10.83       56.65     36.31 o 
   4   0  16     3323.42     3900.12    199.20 o 
   6   0  16     8508.77     8517.78    296.30 o 
   8   0  16      414.68      474.97     61.40 o 
  10   0  16     1418.97     1379.57     96.68 o 
  12   0  16     2468.51     2739.38    138.13 o 
  14   0  16     1921.49     2106.01    187.55 o 
  16   0  16       46.43       57.29     60.60 o 
   1   1  16      538.82      634.88     48.13 o 
   2   1  16     6685.00     7123.13    138.54 o 
   3   1  16     5039.28     5016.51    117.05 o 
   4   1  16     2713.76     2742.21     85.22 o 
   5   1  16       60.64       17.26     32.87 o 
   6   1  16      709.76      825.29     74.13 o 
   7   1  16     7120.37     7257.14    195.33 o 
   8   1  16     3872.78     4153.43    152.38 o 
   9   1  16     1686.06     1780.18    105.55 o 
  10   1  16       49.62       94.17     44.07 o 
  11   1  16     3364.17     3265.62    145.52 o 
  12   1  16      329.56      318.26     76.10 o 
  13   1  16       57.37      195.92     71.68 o 
  14   1  16     1513.84     1691.29    168.50 o 
  15   1  16      154.18      126.94     49.54 o 
  16   1  16      177.68       74.02     40.39 o 
  17   1  16        1.32       48.83     55.03 o 
   0   2  16      977.47     1013.98    103.67 o 
   1   2  16     1247.82     1209.32     79.25 o 
   2   2  16     1463.00     1273.67     80.90 o 
   3   2  16      348.52      306.55     33.63 o 
   4   2  16     2162.80     2173.99     73.77 o 
   5   2  16     1307.90     1308.73     52.97 o 
   6   2  16     2617.82     2633.49     68.82 o 
   7   2  16     2831.12     2793.23    101.68 o 
   8   2  16       85.81       99.13     43.62 o 
   9   2  16      696.57      702.72     73.38 o 
  10   2  16       14.41       24.97     40.83 o 
  11   2  16      131.30      229.60     57.27 o 
  12   2  16      432.23      626.54     76.80 o 
  13   2  16      522.76      634.23     78.23 o 
  14   2  16      181.55      192.40     60.55 o 
  15   2  16      529.88      587.57     85.67 o 
  16   2  16        0.70       66.95     50.11 o 
  17   2  16        1.86       89.83     77.28 o 
   1   3  16     6509.06     6405.74    182.01 o 
   2   3  16      240.33      301.41     49.88 o 
   3   3  16     1111.10     1027.72     77.66 o 
   4   3  16      632.90      627.98     65.14 o 
   5   3  16     7903.27     7700.67    135.00 o 
   6   3  16        7.93       17.30     17.05 o 
   7   3  16      204.17      216.22     44.38 o 
   8   3  16       28.90       21.64     36.35 o 
   9   3  16     1192.25     1195.69     82.96 o 
  10   3  16       11.13      -34.81     44.36 o 
  11   3  16       55.27      -32.95     49.89 o 
  12   3  16        6.56      -46.86     46.86 o 
  13   3  16     1665.54     1572.58     95.99 o 
  14   3  16       55.64       54.88     75.75 o 
  15   3  16       49.07      118.25     70.70 o 
  16   3  16        0.52       28.27     68.82 o 
   0   4  16       20.36       44.41     61.49 o 
   1   4  16     3666.13     3696.67    149.46 o 
   2   4  16     2132.36     2383.59    121.43 o 
   3   4  16      122.01      153.79     49.40 o 
   4   4  16      228.65      185.90     47.52 o 
   5   4  16      247.93      320.23     54.84 o 
   6   4  16     1374.03     1422.61     96.59 o 
   7   4  16      750.43      783.00     74.15 o 
   8   4  16      974.36     1216.73     90.30 o 
   9   4  16      398.62      340.31     92.52 o 
  10   4  16      291.60      284.01    134.59 o 
  11   4  16       19.53        8.13     57.07 o 
  12   4  16      348.94      315.49     76.30 o 
  13   4  16       44.32       24.28     96.96 o 
  14   4  16        8.91       42.80    107.90 o 
  15   4  16      571.51      625.37     75.60 o 
   1   5  16       29.90       86.09     52.64 o 
   2   5  16      616.56      699.50     80.35 o 
   3   5  16      460.35      379.26     66.17 o 
   4   5  16       86.76      120.54     67.58 o 
   5   5  16       25.07      124.28     51.12 o 
   6   5  16       14.04       -7.23     69.84 o 
   7   5  16      552.99      690.47     70.86 o 
   8   5  16      208.27      228.74     95.21 o 
   9   5  16     1140.45     1224.58    220.04 o 
  10   5  16       87.98       58.84    148.23 o 
  11   5  16      260.04      231.97     86.63 o 
  12   5  16      113.37      288.78     88.05 o 
  13   5  16        4.16      100.44     63.42 o 
   0   6  16     3119.48     3378.66    237.75 o 
   1   6  16       49.53       55.09     76.86 o 
   2   6  16     1062.83     1261.72    160.43 o 
   3   6  16      138.07      102.24     44.20 o 
   4   6  16      908.70      904.11     98.75 o 
   5   6  16      184.37      191.39     53.48 o 
   6   6  16       28.24       34.85     41.40 o 
   7   6  16      153.16       46.49     58.49 o 
   8   6  16       31.97       94.29     73.44 o 
   9   6  16        0.96       28.48     57.18 o 
  10   6  16        2.99      141.20     72.34 o 
  11   6  16       19.50      -15.04    102.03 o 
   1   7  16        5.65       44.20     88.23 o 
   2   7  16      169.10      299.88     75.51 o 
   3   7  16       64.24       95.30     54.33 o 
   4   7  16       85.13      163.12     53.25 o 
   5   7  16      125.57      150.25     54.35 o 
   6   7  16        7.21      -46.83     62.20 o 
   7   7  16      237.78      312.21     85.28 o 
   8   7  16      102.56       79.73     65.10 o 
   2   0  17    11522.67    12003.42    238.58 o 
   4   0  17    12204.11    12531.31    361.58 o 
   6   0  17     2029.41     1985.41    108.89 o 
   8   0  17     5627.72     5641.98    183.15 o 
  10   0  17      231.64      272.59     56.98 o 
  12   0  17       60.03      132.18     52.56 o 
  14   0  17     1668.27     2104.71    196.37 o 
  16   0  17      518.30      385.97     77.73 o 
   0   1  17    26091.67    26440.16    510.33 o 
   1   1  17     4286.75     4529.59    116.79 o 
   2   1  17     1377.67     1398.02     69.48 o 
   3   1  17     6426.61     6626.76    120.90 o 
   4   1  17       24.62       28.70     22.16 o 
   5   1  17     5086.70     4663.69    156.97 o 
   6   1  17     4671.13     5066.14    187.45 o 
   7   1  17     2393.01     2507.92    123.07 o 
   8   1  17       40.67      145.31     52.53 o 
   9   1  17     1748.32     1672.84    105.54 o 
  10   1  17       76.36       53.43     39.51 o 
  11   1  17     2447.30     2505.84    130.76 o 
  12   1  17     3126.61     3360.27    153.26 o 
  13   1  17     1797.64     1876.30    143.18 o 
  14   1  17      526.34      591.27     82.16 o 
  15   1  17        0.12      -44.49     89.40 o 
  16   1  17        7.43      -29.80     42.53 o 
  17   1  17       97.84       65.24     44.54 o 
   1   2  17     8047.55     8224.89    198.86 o 
   2   2  17      303.15      442.76     40.87 o 
   3   2  17      210.15      235.39     32.85 o 
   4   2  17      277.94      355.06     42.15 o 
   5   2  17      212.57      239.85     29.83 o 
   6   2  17     3150.36     3341.48     81.42 o 
   7   2  17     8724.33     8388.25    176.10 o 
   8   2  17     8252.34     8307.81    210.14 o 
   9   2  17      287.53      344.88     63.38 o 
  10   2  17     1141.67     1211.41     95.69 o 
  11   2  17     1563.95     1389.26    102.50 o 
  12   2  17       30.21       92.46     71.28 o 
  13   2  17      961.28     1084.06     96.67 o 
  14   2  17      157.22      128.14     82.81 o 
  15   2  17       30.86      -15.47    131.63 o 
  16   2  17        6.66        5.99     57.28 o 
   0   3  17      456.06      511.24     91.18 o 
   1   3  17    17039.35    16131.25    289.97 o 
   2   3  17        2.43      -17.72     35.51 o 
   3   3  17     1762.51     1864.95    102.67 o 
   4   3  17      721.22      718.04     70.08 o 
   5   3  17      461.16      531.47     43.63 o 
   6   3  17      207.85      184.33     44.61 o 
   7   3  17     1483.94     1305.93    115.65 o 
   8   3  17       40.36      -12.04     63.49 o 
   9   3  17     1490.35     1331.48    104.06 o 
  10   3  17      315.15      217.65     86.63 o 
  11   3  17        7.56      -66.28    138.73 o 
  12   3  17       38.68      -22.14     47.14 o 
  13   3  17       60.35       27.54     41.96 o 
  14   3  17        1.51        0.82     42.35 o 
  15   3  17     1246.60      993.28    101.75 o 
  16   3  17       59.86       91.39     86.71 o 
   1   4  17     4367.73     4359.86    163.33 o 
   2   4  17        9.15        5.87     41.54 o 
   3   4  17     1674.32     1667.15    230.33 o 
   4   4  17      582.86      650.43     70.55 o 
   5   4  17     1103.73     1195.94     92.93 o 
   6   4  17     1528.58     1706.72    104.21 o 
   7   4  17      403.62      508.76     64.22 o 
   8   4  17     1275.88     1380.79     97.66 o 
   9   4  17        0.25      -25.19     70.96 o 
  10   4  17       85.48       17.83     78.44 o 
  11   4  17        5.95      -38.12     51.33 o 
  12   4  17      165.91      107.12     59.81 o 
  13   4  17      581.98      527.10    130.17 o 
  14   4  17        2.15      -50.97     57.95 o 
   0   5  17     1085.87     1060.45    133.01 o 
   1   5  17      112.38      200.10    106.12 o 
   2   5  17       94.81       98.07     88.34 o 
   3   5  17      491.56      567.80     74.78 o 
   4   5  17       30.32       23.18     44.17 o 
   5   5  17      906.64      942.04     88.92 o 
   6   5  17      863.26      974.44     89.65 o 
   7   5  17      677.71      711.97    110.14 o 
   8   5  17      675.89      832.40    172.11 o 
   9   5  17      538.10      630.76    148.37 o 
  10   5  17      184.23      145.72    170.69 o 
  11   5  17      721.80      739.14    251.10 o 
  12   5  17      508.08      610.92    130.24 o 
  13   5  17      168.17      128.91     64.24 o 
   1   6  17       34.78      149.08     65.74 o 
   2   6  17      366.57      558.81     82.42 o 
   3   6  17      346.97      296.65     55.38 o 
   4   6  17      889.54      978.41    121.97 o 
   5   6  17      755.75      643.66     70.68 o 
   6   6  17      310.71      324.00     70.78 o 
   7   6  17      183.71       82.38     85.82 o 
   8   6  17       49.45      112.40    118.39 o 
   9   6  17      411.73      582.03    173.35 o 
  10   6  17       38.71      135.79     64.98 o 
  11   6  17      120.89      154.21    114.23 o 
   0   7  17      706.48      636.17    136.50 o 
   1   7  17       87.76      234.14     76.64 o 
   2   7  17      127.84      287.98     78.84 o 
   3   7  17       73.76      176.35     66.20 o 
   4   7  17        0.77       25.50     46.59 o 
   5   7  17       44.03       32.93     49.22 o 
   6   7  17       18.05      166.00     77.58 o 
   7   7  17       12.43       36.45     58.85 o 
   0   0  18    54023.90    57269.64    804.88 o 
   2   0  18       55.82       92.90     47.57 o 
   4   0  18     2119.61     2119.14    163.17 o 
   6   0  18     9644.72    10013.00    237.92 o 
   8   0  18     4779.10     4772.93    175.20 o 
  10   0  18     2179.78     2448.22    132.84 o 
  12   0  18     2345.92     2500.92    140.21 o 
  14   0  18     2286.28     2328.00    208.79 o 
  16   0  18       62.59        8.51     59.19 o 
   1   1  18     1390.17     1618.37     96.44 o 
   2   1  18     4197.49     4195.12     98.80 o 
   3   1  18      841.22      767.41     47.53 o 
   4   1  18       45.96       59.42     26.02 o 
   5   1  18       29.06       35.62     36.81 o 
   6   1  18      450.79      497.62     63.84 o 
   7   1  18     9938.24     9498.97    234.31 o 
   8   1  18     8307.37     8366.37    224.62 o 
   9   1  18     1991.11     2175.26    123.87 o 
  10   1  18        3.04       67.59     50.21 o 
  11   1  18     1327.48     1402.76    104.42 o 
  12   1  18       22.24       76.01     48.26 o 
  13   1  18      486.18      572.93     65.67 o 
  14   1  18     1291.66     1327.92    115.10 o 
  15   1  18      161.13      153.44     71.48 o 
  16   1  18      168.99      145.28     50.07 o 
  17   1  18       18.72      -18.22     49.57 o 
   0   2  18       88.20       51.58     51.26 o 
   1   2  18     2614.55     2448.82    117.11 o 
   2   2  18     2659.46     2719.07     92.21 o 
   3   2  18      750.37      767.53     51.59 o 
   4   2  18       12.47       29.44     22.27 o 
   5   2  18     1196.76     1230.25     54.88 o 
   6   2  18     2172.47     2247.47     69.49 o 
   7   2  18      381.06      495.99     54.99 o 
   8   2  18      187.64      146.49     55.40 o 
   9   2  18      838.79      821.77     79.75 o 
  10   2  18     1213.37     1317.52    102.20 o 
  11   2  18      151.74      252.78     61.26 o 
  12   2  18      716.82      737.71     82.40 o 
  13   2  18      914.18      808.95     87.00 o 
  14   2  18       18.99       30.86     48.05 o 
  15   2  18      416.76      462.75    128.37 o 
  16   2  18        2.72      -30.33     50.49 o 
   1   3  18     3392.86     3269.50    138.22 o 
   2   3  18      418.50      373.61     59.76 o 
   3   3  18      654.87      654.00     69.20 o 
   4   3  18        0.31       33.49     24.09 o 
   5   3  18     5277.77     5302.45    120.59 o 
   6   3  18       27.23       54.36     40.23 o 
   7   3  18     1107.80     1078.20     85.69 o 
   8   3  18      317.12      337.33     89.37 o 
   9   3  18      127.63      143.18     58.09 o 
  10   3  18       12.81      -21.21     48.34 o 
  11   3  18       31.00      -20.47     53.42 o 
  12   3  18       62.46       19.37    110.16 o 
  13   3  18     1645.66     1472.65    134.97 o 
  14   3  18       75.01       98.37     44.93 o 
  15   3  18        8.12       36.97     46.01 o 
   0   4  18       79.28      115.18     74.93 o 
   1   4  18     4322.85     4208.93    163.45 o 
   2   4  18     2125.06     2090.13    118.02 o 
   3   4  18       68.98      129.21     46.04 o 
   4   4  18     1200.00     1180.40    108.48 o 
   5   4  18      876.52      958.47     89.62 o 
   6   4  18     1467.14     1504.81    100.91 o 
   7   4  18      118.79       75.94     58.01 o 
   8   4  18      226.60      343.44     68.07 o 
   9   4  18      900.04      883.96    129.89 o 
  10   4  18      135.61       72.04     71.79 o 
  11   4  18      526.09      491.51    114.93 o 
  12   4  18      228.95      115.43     62.15 o 
  13   4  18      316.40      302.02     79.03 o 
  14   4  18        0.92      -18.10     75.08 o 
   1   5  18      159.34      125.37     48.85 o 
   2   5  18     1362.17     1523.71    111.09 o 
   3   5  18       35.52      109.39     48.65 o 
   4   5  18      429.49      467.00     72.63 o 
   5   5  18      596.83      774.43     86.66 o 
   6   5  18      194.02      286.18     64.01 o 
   7   5  18     2717.70     2945.89    148.39 o 
   8   5  18      656.78      885.81    147.98 o 
   9   5  18     1328.42     1473.09    510.66 o 
  10   5  18        2.47       73.59    107.22 o 
  11   5  18       95.47       96.23    119.18 o 
  12   5  18       43.00       82.13     69.96 o 
   0   6  18     3796.49     3664.50    248.32 o 
   1   6  18       20.32      163.39     66.53 o 
   2   6  18     1198.96     1262.50    110.71 o 
   3   6  18       30.29       89.24    190.60 o 
   4   6  18       69.61       52.90     60.57 o 
   5   6  18       39.84       29.91     41.72 o 
   6   6  18      524.69      483.26     63.79 o 
   7   6  18       20.86       -6.62    114.83 o 
   8   6  18       29.11       77.75    115.08 o 
   9   6  18       58.49       98.50     63.44 o 
  10   6  18       49.06      101.66     80.57 o 
   1   7  18        1.84      153.56     82.28 o 
   2   7  18      398.37      605.07     94.36 o 
   3   7  18      129.85      176.04     65.52 o 
   4   7  18       77.69      116.56     51.44 o 
   5   7  18       20.18       26.20     51.13 o 
   6   7  18       61.95       76.99     92.93 o 
   2   0  19    11518.66    11775.92    268.21 o 
   4   0  19     8391.15     8880.75    222.97 o 
   6   0  19     1232.27     1381.70     98.40 o 
   8   0  19      133.91      179.27     57.18 o 
  10   0  19     3097.53     3540.81    160.18 o 
  12   0  19      325.79      365.25    105.27 o 
  14   0  19     1715.46     1866.02    193.65 o 
  16   0  19      763.22      848.16    143.69 o 
   0   1  19    14518.42    15293.22    414.33 o 
   1   1  19     1038.00      824.05     79.31 o 
   2   1  19      101.36      162.51     38.11 o 
   3   1  19     3785.65     3904.33     99.75 o 
   4   1  19     1875.92     1985.75     65.85 o 
   5   1  19     3295.02     3229.34     99.50 o 
   6   1  19     3779.07     3956.61    134.13 o 
   7   1  19      143.25      276.03     51.61 o 
   8   1  19     2940.26     3106.82    118.84 o 
   9   1  19     3450.90     3372.59    126.56 o 
  10   1  19       20.21       79.12     44.43 o 
  11   1  19     1274.62     1349.54     88.49 o 
  12   1  19     1446.56     1773.24    101.14 o 
  13   1  19      304.36      318.16     56.51 o 
  14   1  19      259.43      279.94     69.76 o 
  15   1  19       71.54       47.50     58.70 o 
  16   1  19      162.32      126.68     61.70 o 
   1   2  19     5512.20     5161.39    168.41 o 
   2   2  19      721.02      828.94     74.66 o 
   3   2  19       62.88       54.67     30.37 o 
   4   2  19      924.18      975.47     51.19 o 
   5   2  19      235.86      299.06     34.16 o 
   6   2  19     1494.73     1516.79     60.71 o 
   7   2  19     6469.02     6434.32    162.70 o 
   8   2  19     3718.79     3828.77    160.95 o 
   9   2  19      137.10      140.46     52.94 o 
  10   2  19      759.11      883.60     87.84 o 
  11   2  19      186.69      290.66     67.72 o 
  12   2  19      517.01      476.90    112.19 o 
  13   2  19     1139.43     1256.69    107.34 o 
  14   2  19      435.47      437.77     74.76 o 
  15   2  19       39.81      129.74     61.07 o 
  16   2  19        0.64       34.28     55.69 o 
   0   3  19      290.24      309.04     74.95 o 
   1   3  19     7096.52     6591.13    195.88 o 
   2   3  19      171.95      193.54     47.80 o 
   3   3  19     3354.16     3186.85    138.28 o 
   4   3  19      747.10      802.27     54.90 o 
   5   3  19      108.06      147.65     32.54 o 
   6   3  19       17.29       -5.08     38.76 o 
   7   3  19      513.23      600.75    109.66 o 
   8   3  19      294.63      295.52     56.86 o 
   9   3  19      411.63      428.32     59.95 o 
  10   3  19      403.68      191.60     61.13 o 
  11   3  19       14.90      -25.48    153.37 o 
  12   3  19      164.40       54.31     50.82 o 
  13   3  19       42.42      -10.31     46.70 o 
  14   3  19      282.88      195.02     57.47 o 
  15   3  19     1421.91     1231.55    125.20 o 
   1   4  19     2168.14     2006.20    118.39 o 
   2   4  19      612.08      629.70     75.35 o 
   3   4  19     1835.31     1929.42    116.90 o 
   4   4  19     1830.97     1849.53    113.80 o 
   5   4  19     1608.52     1498.30    104.19 o 
   6   4  19      652.01      673.79     73.54 o 
   7   4  19      898.29      898.13     85.84 o 
   8   4  19      690.73      748.98     80.05 o 
   9   4  19       14.58        9.78     65.15 o 
  10   4  19      414.62      423.86    109.57 o 
  11   4  19        0.26       83.36     76.35 o 
  12   4  19      147.60       87.55     57.83 o 
  13   4  19      553.49      575.28     92.98 o 
  14   4  19        0.40      -19.65     82.26 o 
   0   5  19       23.98      -57.38     81.97 o 
   1   5  19       77.36        8.20     74.81 o 
   2   5  19      930.99      793.19     86.83 o 
   3   5  19      275.69      331.47     69.08 o 
   4   5  19      102.06      214.69    137.82 o 
   5   5  19     1049.15     1159.13     98.82 o 
   6   5  19      764.07      821.97    146.12 o 
   7   5  19      175.01      401.99     70.40 o 
   8   5  19       87.12      132.71     98.46 o 
   9   5  19      537.19      385.55     80.39 o 
  10   5  19      159.40       77.56     92.20 o 
  11   5  19      412.40      369.85     83.26 o 
  12   5  19      356.32      218.73    118.31 o 
   1   6  19       62.76      123.37     98.33 o 
   2   6  19      456.40      524.12     85.46 o 
   3   6  19        0.03      -15.14     71.57 o 
   4   6  19      427.00      613.97    187.47 o 
   5   6  19       24.25       37.72     69.19 o 
   6   6  19      138.71       71.71     89.71 o 
   7   6  19      131.10      192.45    110.19 o 
   8   6  19       17.35       58.85    126.58 o 
   9   6  19      289.66      259.40    149.77 o 
  10   6  19       82.15      233.11     81.68 o 
   0   7  19     1140.88     1515.81    188.50 o 
   1   7  19      242.29      454.11    118.43 o 
   2   7  19      185.57      259.59    257.56 o 
   3   7  19      484.89      482.30     85.60 o 
   4   7  19        0.64       23.61     43.55 o 
   5   7  19      167.03      173.89     87.67 o 
   6   7  19       29.43       41.12    211.75 o 
   0   0  20    44058.00    47911.91   1095.97 o 
   2   0  20     3729.54     4104.64    198.33 o 
   4   0  20     1047.76     1083.76     96.89 o 
   6   0  20     5713.74     5936.04    195.00 o 
   8   0  20     6369.19     6573.83    211.07 o 
  10   0  20        9.70       96.67     50.20 o 
  12   0  20      714.29      784.72     90.90 o 
  14   0  20     1999.76     2208.69    206.69 o 
  16   0  20      120.30      119.71     90.42 o 
   1   1  20     1110.96     1021.72     50.52 o 
   2   1  20     2311.35     2185.13     81.95 o 
   3   1  20      593.68      611.37     50.04 o 
   4   1  20      808.02      821.34     47.42 o 
   5   1  20       85.50      149.04     35.69 o 
   6   1  20        0.46       54.85     36.96 o 
   7   1  20     4651.21     4654.09    143.84 o 
   8   1  20      366.55      432.21     56.29 o 
   9   1  20       59.02       85.85     40.94 o 
  10   1  20      113.81      195.48     63.06 o 
  11   1  20       84.29      193.08     52.40 o 
  12   1  20       10.22      -20.00     55.46 o 
  13   1  20      391.66      554.53     72.97 o 
  14   1  20     1053.60     1129.49    108.97 o 
  15   1  20      118.42      173.76     63.81 o 
  16   1  20      261.40      212.77     60.70 o 
   0   2  20      521.56      526.41     82.18 o 
   1   2  20      684.81      772.06     76.76 o 
   2   2  20      887.38      981.83     81.64 o 
   3   2  20       34.55       33.41     42.26 o 
   4   2  20      680.33      680.85     49.97 o 
   5   2  20       98.66      110.60     29.02 o 
   6   2  20     4071.81     4144.75    101.26 o 
   7   2  20       53.19      121.07     42.44 o 
   8   2  20        2.49       91.93     53.20 o 
   9   2  20      308.01      354.14     65.32 o 
  10   2  20        8.11       40.03     54.88 o 
  11   2  20       32.74      -11.22     59.80 o 
  12   2  20     1220.79     1359.48    240.42 o 
  13   2  20      120.71      206.24     62.52 o 
  14   2  20       47.14       53.84     48.25 o 
  15   2  20      608.40      550.09    118.71 o 
   1   3  20     1373.46     1324.68     97.52 o 
   2   3  20      267.07      361.16     61.33 o 
   3   3  20       14.19       62.68     46.32 o 
   4   3  20      355.42      383.67     43.44 o 
   5   3  20     6091.89     5847.95    189.89 o 
   6   3  20        0.83        7.25     37.93 o 
   7   3  20      137.82      122.14     44.93 o 
   8   3  20       15.44      -24.30     42.38 o 
   9   3  20      249.44      237.25     46.32 o 
  10   3  20      386.18      279.62    138.22 o 
  11   3  20        3.82     -117.21    148.81 o 
  12   3  20      148.76       -6.05     57.66 o 
  13   3  20     1222.09     1160.72    146.81 o 
  14   3  20       14.54       73.06     89.81 o 
  15   3  20       13.48       50.01     99.41 o 
   0   4  20      974.19      891.60    119.21 o 
   1   4  20      223.51      255.36     56.91 o 
   2   4  20     4915.24     4712.79    177.94 o 
   3   4  20       59.31       62.56     47.48 o 
   4   4  20      205.26      117.87     51.17 o 
   5   4  20       39.93       56.44     79.78 o 
   6   4  20      260.41      363.46     63.67 o 
   7   4  20      391.59      316.06     62.52 o 
   8   4  20      224.84      330.12     85.06 o 
   9   4  20       90.20      -65.52     84.94 o 
  10   4  20        3.30       26.50     65.53 o 
  11   4  20       48.91      104.86     88.44 o 
  12   4  20      119.11      123.38     67.99 o 
  13   4  20      188.15      193.78     96.68 o 
   1   5  20      184.33      118.04     68.14 o 
   2   5  20       63.33       90.05     65.90 o 
   3   5  20       77.11      135.37     57.24 o 
   4   5  20       97.86       64.29     43.85 o 
   5   5  20       76.10       54.86     48.48 o 
   6   5  20      283.76      271.45     80.92 o 
   7   5  20     1472.03     1391.83    108.40 o 
   8   5  20      563.52      460.32    108.59 o 
   9   5  20      598.45      637.76    137.93 o 
  10   5  20       33.79      -29.49     58.92 o 
  11   5  20       21.31      -73.86     73.86 o 
  12   5  20       41.50      107.85     73.85 o 
   0   6  20     2157.52     2218.75    202.01 o 
   1   6  20       89.29       33.62     58.42 o 
   2   6  20      205.59      181.35     68.24 o 
   3   6  20       41.88       31.76     56.05 o 
   4   6  20       18.37       33.27     61.66 o 
   5   6  20        5.73       43.64     47.61 o 
   6   6  20      135.88      159.09     95.95 o 
   7   6  20       39.38      115.70     85.57 o 
   8   6  20      103.99       44.48     64.59 o 
   9   6  20        5.67      -14.09     66.86 o 
   1   7  20        7.15       87.69     59.14 o 
   2   7  20      182.79      249.62    179.40 o 
   3   7  20      312.74      282.32    201.32 o 
   4   7  20       32.21       55.00     47.89 o 
   5   7  20      435.18      519.09     82.39 o 
   2   0  21     5068.33     5852.99    187.62 o 
   4   0  21     2238.02     2457.26    128.20 o 
   6   0  21     6976.47     6859.11    213.26 o 
   8   0  21      433.56      583.26     81.67 o 
  10   0  21     1534.29     1396.30    112.66 o 
  12   0  21      920.83     1018.37     98.80 o 
  14   0  21     1859.16     2052.21    210.02 o 
  16   0  21      109.33      173.35     88.88 o 
   0   1  21     4026.93     4110.14    126.00 o 
   1   1  21      923.30      861.60     61.48 o 
   2   1  21     1059.01     1141.87     63.80 o 
   3   1  21     2973.61     2699.90     94.09 o 
   4   1  21      274.41      279.31     41.36 o 
   5   1  21      906.29      901.71     68.74 o 
   6   1  21     7460.33     7710.49    183.50 o 
   7   1  21        9.38       50.75     40.31 o 
   8   1  21      163.15      235.70     59.97 o 
   9   1  21     1390.88     1551.66     94.06 o 
  10   1  21      155.71      206.55     49.32 o 
  11   1  21      428.40      590.34     80.29 o 
  12   1  21     1067.24     1218.00     90.05 o 
  13   1  21      399.51      498.48     65.43 o 
  14   1  21      658.60      723.96    104.63 o 
  15   1  21       21.80        8.50    159.24 o 
  16   1  21       99.50      172.94     68.00 o 
   1   2  21     4877.34     4653.32    112.94 o 
   2   2  21      137.74      167.11     55.67 o 
   3   2  21       38.77       57.36     47.43 o 
   4   2  21     3631.32     3621.04    100.14 o 
   5   2  21      696.52      721.36     49.53 o 
   6   2  21     1896.72     2154.35    103.21 o 
   7   2  21     4766.57     4793.37    148.63 o 
   8   2  21     4910.80     4778.38    187.47 o 
   9   2  21       26.87       92.86     52.41 o 
  10   2  21     1841.13     1810.58    124.35 o 
  11   2  21        5.78       25.00     50.79 o 
  12   2  21       78.71      106.08     54.54 o 
  13   2  21     2067.92     1978.79    134.35 o 
  14   2  21      206.05      126.02     62.72 o 
  15   2  21        7.80      117.54     90.73 o 
   0   3  21     2067.96     2199.87    172.10 o 
   1   3  21     3699.82     3827.64    169.25 o 
   2   3  21     1121.16     1068.47     67.29 o 
   3   3  21       92.72      144.65     52.73 o 
   4   3  21     1091.13     1235.94     95.27 o 
   5   3  21      310.92      433.26     69.25 o 
   6   3  21      345.88      260.74     56.31 o 
   7   3  21      561.46      510.30     70.44 o 
   8   3  21      115.49      109.40     51.89 o 
   9   3  21      153.73      120.68     84.15 o 
  10   3  21      531.50      456.80    150.06 o 
  11   3  21        6.64      -33.34    100.42 o 
  12   3  21       93.13      -12.03    138.46 o 
  13   3  21        0.78      102.87     80.63 o 
  14   3  21      148.19      124.25     61.19 o 
   1   4  21     1568.39     1338.49    134.88 o 
   2   4  21      140.97      153.02     54.87 o 
   3   4  21      715.62      759.32     82.62 o 
   4   4  21      333.49      324.56     64.06 o 
   5   4  21      534.71      544.57     76.35 o 
   6   4  21     1207.41     1389.48    106.64 o 
   7   4  21     1282.17     1243.15    103.12 o 
   8   4  21     1165.54     1094.77     96.87 o 
   9   4  21      160.35      122.23     82.70 o 
  10   4  21      216.46      210.14     86.04 o 
  11   4  21        8.30       -9.82     64.82 o 
  12   4  21      146.82      126.06     90.19 o 
  13   4  21      334.18      291.23     83.39 o 
   0   5  21       88.25       65.21     63.62 o 
   1   5  21      467.27      345.03     68.12 o 
   2   5  21      995.00     1019.47    101.05 o 
   3   5  21     1989.91     1901.61    125.60 o 
   4   5  21      169.40      233.01     64.94 o 
   5   5  21      789.47      683.89     86.83 o 
   6   5  21      731.63      711.16     87.59 o 
   7   5  21      160.92      291.06     86.99 o 
   8   5  21      148.35      275.10    109.66 o 
   9   5  21       37.44      -37.87     73.64 o 
  10   5  21       72.03      -27.47     70.55 o 
  11   5  21      184.50      188.50    176.82 o 
   1   6  21        1.79       36.81     52.52 o 
   2   6  21      351.80      187.28     63.04 o 
   3   6  21       28.89       15.93     50.72 o 
   4   6  21      302.99      345.89     73.10 o 
   5   6  21       30.19        9.09     60.75 o 
   6   6  21       32.95        8.90     56.62 o 
   7   6  21       84.10      -22.95     66.46 o 
   8   6  21        1.83      -70.53     70.53 o 
   9   6  21      143.64      112.99    193.63 o 
   0   7  21      785.54      764.91    148.56 o 
   1   7  21       82.53       25.56     64.58 o 
   2   7  21      244.96      162.27     70.40 o 
   3   7  21       67.71       53.22     64.20 o 
   0   0  22    34289.59    34351.68    521.60 o 
   2   0  22        2.10       70.85     39.94 o 
   4   0  22      532.04      550.57     74.06 o 
   6   0  22     6346.63     6971.27    268.58 o 
   8   0  22      847.80      876.34     91.48 o 
  10   0  22       12.74       19.34     78.28 o 
  12   0  22     1056.90     1046.44    104.75 o 
  14   0  22     1228.61     1929.12    208.81 o 
   1   1  22      883.08      701.16     43.35 o 
   2   1  22     5307.10     5449.28    131.94 o 
   3   1  22      194.57      272.40     41.78 o 
   4   1  22      269.92      331.23     41.20 o 
   5   1  22      529.56      538.26     59.55 o 
   6   1  22        0.39       97.39     50.87 o 
   7   1  22     1246.58     1380.66     89.01 o 
   8   1  22     3012.53     3018.58    137.07 o 
   9   1  22       15.24        7.19     40.59 o 
  10   1  22      180.39      199.22     50.87 o 
  11   1  22      495.40      565.63     70.48 o 
  12   1  22      577.03      669.95     75.95 o 
  13   1  22      528.26      653.42     85.35 o 
  14   1  22     1205.55     1234.35    122.58 o 
  15   1  22       63.69       77.61     67.11 o 
   0   2  22       48.69       45.37     40.00 o 
   1   2  22     1161.19     1214.98     64.09 o 
   2   2  22     8018.39     7352.28    181.98 o 
   3   2  22       11.65       30.52     61.76 o 
   4   2  22     9048.62     9017.58    203.29 o 
   5   2  22      944.41     1031.33     58.77 o 
   6   2  22     7131.59     7075.10    181.89 o 
   7   2  22     1676.44     1689.21     95.01 o 
   8   2  22       34.70      139.77     64.38 o 
   9   2  22      350.21      393.61     71.74 o 
  10   2  22      617.27      554.14     77.17 o 
  11   2  22      260.95      375.02     72.38 o 
  12   2  22      477.73      547.87     99.98 o 
  13   2  22      126.51      139.99     67.13 o 
  14   2  22       18.89      162.05     68.25 o 
  15   2  22      751.71      782.21    183.08 o 
   1   3  22     5386.82     5299.40    188.78 o 
   2   3  22       62.86       72.69     38.35 o 
   3   3  22     2723.91     2658.60    137.00 o 
   4   3  22      621.94      639.20     79.16 o 
   5   3  22     2524.88     2431.28    132.35 o 
   6   3  22       31.01      -25.10     46.04 o 
   7   3  22     1914.35     1523.09    112.81 o 
   8   3  22      371.18      277.93     50.55 o 
   9   3  22       13.27      -26.67    112.80 o 
  10   3  22      162.58      100.38     97.21 o 
  11   3  22        2.37      -19.77     56.18 o 
  12   3  22       22.96        7.67    152.36 o 
  13   3  22     1851.84     1603.93    129.54 o 
  14   3  22       20.41       17.29    195.32 o 
   0   4  22       18.33       21.64     55.93 o 
   1   4  22       98.91      171.77     54.08 o 
   2   4  22      563.48      661.48     81.55 o 
   3   4  22      990.37      970.87     92.91 o 
   4   4  22      421.85      394.07     66.54 o 
   5   4  22     1819.58     1826.62    166.08 o 
   6   4  22     1368.05     1408.41    108.12 o 
   7   4  22     1241.01     1184.09    100.18 o 
   8   4  22      208.46      329.77     93.46 o 
   9   4  22       88.96      142.69     96.55 o 
  10   4  22       67.42       43.83     78.56 o 
  11   4  22      205.38      233.28    106.04 o 
  12   4  22      365.33      268.14     96.76 o 
  13   4  22      166.41       71.21     88.38 o 
   1   5  22       58.76       16.50     53.69 o 
   2   5  22      256.62      163.06     63.18 o 
   3   5  22       11.83       53.70     56.63 o 
   4   5  22      141.92      167.50     55.76 o 
   5   5  22      173.17      231.34     61.90 o 
   6   5  22      257.08      333.74     70.84 o 
   7   5  22     1051.69     1146.84    105.44 o 
   8   5  22      726.86      477.09    117.34 o 
   9   5  22      720.64      767.53    144.22 o 
  10   5  22       62.05       82.72     87.56 o 
  11   5  22       77.64      -62.56     70.64 o 
   0   6  22     2305.15     2429.86    214.66 o 
   1   6  22        2.72        2.15     56.23 o 
   2   6  22      453.20      601.52     86.34 o 
   3   6  22       29.87        9.87     73.48 o 
   4   6  22        2.59      -36.66     56.88 o 
   5   6  22      120.44       65.23     51.44 o 
   6   6  22      358.21      241.78     65.08 o 
   7   6  22       34.19      -31.32     75.76 o 
   8   6  22        5.73      -77.90     77.90 o 
   1   7  22       23.55      -67.47     67.47 o 
   2   0  23     6530.74     6822.01    170.69 o 
   4   0  23    11496.64    11832.13    282.79 o 
   6   0  23     7447.33     7916.90    239.28 o 
   8   0  23      734.11      711.13     84.81 o 
  10   0  23     1081.05     1078.75    105.58 o 
  12   0  23       56.96       66.58     67.38 o 
  14   0  23     2906.33     3547.09    276.73 o 
   0   1  23    11830.25    11575.49    253.65 o 
   1   1  23      310.97      305.15     34.03 o 
   2   1  23      164.03      198.45     41.22 o 
   3   1  23      832.48      794.23     59.76 o 
   4   1  23       69.35       34.89     37.69 o 
   5   1  23      226.36      216.16     46.15 o 
   6   1  23     9290.75     9237.81    298.45 o 
   7   1  23      117.87      105.25     42.44 o 
   8   1  23       81.35       55.03     47.63 o 
   9   1  23      307.48      308.51     58.02 o 
  10   1  23       67.25      172.89     55.61 o 
  11   1  23      260.09      252.71     76.47 o 
  12   1  23     1006.36     1086.76     90.24 o 
  13   1  23      751.34      942.67     87.28 o 
  14   1  23      645.73      937.50    113.55 o 
  15   1  23        7.95        9.68     68.14 o 
   1   2  23     3142.07     3070.34     97.73 o 
   2   2  23     1405.80     1497.16     83.01 o 
   3   2  23      636.02      577.05     51.97 o 
   4   2  23       27.78       51.68     40.33 o 
   5   2  23     3466.25     3465.80    132.36 o 
   6   2  23     4909.41     4927.23    156.42 o 
   7   2  23     3134.66     3249.19    130.55 o 
   8   2  23     5021.23     4942.55    200.00 o 
   9   2  23       19.16       80.75     51.19 o 
  10   2  23      586.96      757.79    101.08 o 
  11   2  23       16.90       17.09     46.56 o 
  12   2  23      299.54      391.97     78.37 o 
  13   2  23     2225.13     2311.57    127.50 o 
  14   2  23      165.14       92.80     52.10 o 
   0   3  23     1737.62     1718.61    164.96 o 
   1   3  23     8340.31     7657.31    230.80 o 
   2   3  23      406.54      420.39     52.43 o 
   3   3  23       59.35      137.52     40.57 o 
   4   3  23     1103.53     1289.95    103.66 o 
   5   3  23     2392.74     2449.89    136.20 o 
   6   3  23      535.85      442.59     69.74 o 
   7   3  23     1035.30      843.08     71.97 o 
   8   3  23      137.50      241.25     61.55 o 
   9   3  23      422.90      301.89     97.52 o 
  10   3  23       28.18      -61.49    150.99 o 
  11   3  23       26.53      -26.86    117.90 o 
  12   3  23       48.05      -10.47     60.49 o 
  13   3  23       24.02      125.54     64.86 o 
   1   4  23      995.98      917.61     92.78 o 
   2   4  23        1.04       -8.86     47.19 o 
   3   4  23     1057.05      956.49     95.14 o 
   4   4  23      405.71      421.15     72.71 o 
   5   4  23     1441.03     1485.25    112.47 o 
   6   4  23      919.12     1059.39    100.13 o 
   7   4  23      790.63      927.03     96.89 o 
   8   4  23     1945.39     1765.78    185.73 o 
   9   4  23      140.34       50.33     90.99 o 
  10   4  23      228.79      139.36     86.79 o 
  11   4  23        1.79      -15.98     82.63 o 
  12   4  23        3.50       58.31     87.19 o 
   0   5  23       24.92      -51.09     67.89 o 
   1   5  23      378.52      379.49     72.10 o 
   2   5  23     1006.56      906.29     97.97 o 
   3   5  23      413.99      410.69     70.38 o 
   4   5  23      126.60      108.15     89.09 o 
   5   5  23      588.40      668.42    141.87 o 
   6   5  23      453.82      437.65     77.19 o 
   7   5  23      478.56      469.94    123.44 o 
   8   5  23       69.50      107.86     99.67 o 
   9   5  23        9.91       -7.91     86.25 o 
  10   5  23       95.15      124.45     99.07 o 
   1   6  23        1.29       27.75     55.95 o 
   2   6  23      396.68      504.48     86.40 o 
   3   6  23      128.12      133.49     57.29 o 
   4   6  23      237.61      308.10     74.02 o 
   5   6  23       16.92      -30.37     64.38 o 
   6   6  23      130.89       -8.62     94.25 o 
   7   6  23       52.44       18.25     95.13 o 
   0   0  24    17795.47    18964.70    474.67 o 
   2   0  24     1962.30     2132.08    101.43 o 
   4   0  24     4973.28     5435.48    313.11 o 
   6   0  24     1121.82     1075.61    101.75 o 
   8   0  24     1095.67     1225.47    106.34 o 
  10   0  24      220.80      136.89    153.49 o 
  12   0  24     1082.78     1359.70    135.49 o 
  14   0  24      877.51     1099.72    160.72 o 
   1   1  24      776.11      666.25     48.09 o 
   2   1  24      674.76      808.12     51.46 o 
   3   1  24      634.32      673.21     47.57 o 
   4   1  24     2947.48     3120.61    107.63 o 
   5   1  24       24.10       32.87     45.24 o 
   6   1  24        1.25       99.63     49.02 o 
   7   1  24      738.60      808.30    101.23 o 
   8   1  24     1646.45     1742.03    103.11 o 
   9   1  24       33.17       66.54     51.03 o 
  10   1  24      202.57      245.25     54.28 o 
  11   1  24      407.49      559.81     74.45 o 
  12   1  24      128.06      154.86     56.20 o 
  13   1  24      248.87      334.84     66.49 o 
  14   1  24      748.90      839.65    137.06 o 
   0   2  24       11.69       28.57     45.33 o 
   1   2  24      977.86      971.16     61.85 o 
   2   2  24     1371.91     1335.71     68.35 o 
   3   2  24      188.89      238.48     36.46 o 
   4   2  24     2335.39     2190.78     94.44 o 
   5   2  24      161.52      243.04     43.16 o 
   6   2  24     3017.43     2795.91    146.72 o 
   7   2  24      779.09      789.23     64.82 o 
   8   2  24       61.26      129.27     55.45 o 
   9   2  24      828.25      848.16     96.56 o 
  10   2  24       74.37      188.98     54.33 o 
  11   2  24      116.37      103.16     63.26 o 
  12   2  24      583.68      709.69     82.83 o 
  13   2  24       37.66       44.40     51.55 o 
  14   2  24        0.41       11.95     52.10 o 
   1   3  24     4302.56     4141.47    137.67 o 
   2   3  24      392.94      444.03     55.29 o 
   3   3  24      834.94      849.79     65.91 o 
   4   3  24      199.65      221.21     59.79 o 
   5   3  24     1138.90     1039.92     94.47 o 
   6   3  24        0.68      -51.79     52.59 o 
   7   3  24      490.45      347.50     76.96 o 
   8   3  24      250.76      171.95     43.61 o 
   9   3  24      336.76      271.85    153.86 o 
  10   3  24      152.15       18.84     82.15 o 
  11   3  24       17.70      -18.15     90.75 o 
  12   3  24       88.50       11.02    125.11 o 
  13   3  24      748.65      671.05     93.95 o 
   0   4  24       88.34      120.87     72.44 o 
   1   4  24       79.02      152.45     56.81 o 
   2   4  24     2247.74     2073.27    132.36 o 
   3   4  24       53.71      111.97     68.38 o 
   4   4  24      647.74      594.03     79.03 o 
   5   4  24      407.24      534.98     81.06 o 
   6   4  24      809.55     1000.39    120.80 o 
   7   4  24      545.90      588.76     82.62 o 
   8   4  24      179.65      266.43    104.98 o 
   9   4  24      208.25      341.60    106.44 o 
  10   4  24       58.24      180.51    103.31 o 
  11   4  24       44.50      120.31     82.86 o 
  12   4  24      104.86       93.84     97.01 o 
   1   5  24       50.27       76.50     71.60 o 
   2   5  24      117.17      177.61     62.19 o 
   3   5  24       28.46      137.97     64.14 o 
   4   5  24       89.33       76.07     53.87 o 
   5   5  24      120.71      127.80    107.92 o 
   6   5  24      175.49      234.99     67.97 o 
   7   5  24      290.80      292.81    109.49 o 
   8   5  24      372.79      398.72    111.79 o 
   9   5  24      289.27      351.12    121.13 o 
  10   5  24       28.60      106.22    100.92 o 
   0   6  24     1380.11     1461.15    181.43 o 
   1   6  24      243.25      232.74     80.77 o 
   2   6  24      116.48       64.80     61.09 o 
   3   6  24       25.26       16.38     63.29 o 
   4   6  24       18.42      -53.98     53.98 o 
   5   6  24       10.08      -16.43     57.43 o 
   6   6  24       32.59     -100.17    103.53 o 
   2   0  25     2725.38     2643.36    113.31 o 
   4   0  25     1073.77     1326.87    109.85 o 
   6   0  25      986.40      943.20     96.82 o 
   8   0  25      152.42      161.95     59.98 o 
  10   0  25     1603.52     1610.53    128.30 o 
  12   0  25      587.52      576.77     94.88 o 
  14   0  25     1102.84     1280.56    186.05 o 
   0   1  25     4881.54     4991.17    152.59 o 
   1   1  25      421.41      411.22     41.70 o 
   2   1  25      673.33      757.10     50.92 o 
   3   1  25     1676.09     1669.26     71.00 o 
   4   1  25     1061.66     1046.22     64.51 o 
   5   1  25      389.18      428.80     60.66 o 
   6   1  25      333.69      388.15     60.23 o 
   7   1  25       40.69       18.61     46.76 o 
   8   1  25     1074.77     1235.79     93.19 o 
   9   1  25     1172.85     1196.20     90.35 o 
  10   1  25      348.64      327.35     66.48 o 
  11   1  25      397.84      514.04     74.29 o 
  12   1  25      852.33      920.28     88.24 o 
  13   1  25      370.05      555.34     74.21 o 
  14   1  25      347.57      567.74    102.81 o 
   1   2  25      973.44      997.88     63.89 o 
   2   2  25       39.11       83.42     34.60 o 
   3   2  25      581.25      553.10     49.86 o 
   4   2  25     1695.80     1518.76     66.52 o 
   5   2  25      184.91      205.00     48.47 o 
   6   2  25     2113.29     2258.09     98.68 o 
   7   2  25     2291.47     2274.83    119.21 o 
   8   2  25     4174.40     4305.04    159.07 o 
   9   2  25        2.99       39.93     60.75 o 
  10   2  25      634.96      722.66     78.65 o 
  11   2  25       35.83       68.74     56.27 o 
  12   2  25      111.47      178.63     57.11 o 
  13   2  25     1001.29     1037.21     94.63 o 
   0   3  25      201.99      228.70     58.81 o 
   1   3  25     3147.90     3190.98    134.60 o 
   2   3  25      218.84      189.78     43.55 o 
   3   3  25       95.34      115.57     51.14 o 
   4   3  25       12.06        1.72     45.48 o 
   5   3  25       19.22       83.79     54.83 o 
   6   3  25       62.16       82.81     97.93 o 
   7   3  25       67.53      123.78     55.10 o 
   8   3  25       16.21       58.57     52.00 o 
   9   3  25      300.91       62.82    261.51 o 
  10   3  25      474.00      416.05    134.53 o 
  11   3  25        9.04      -56.95    129.51 o 
  12   3  25      169.09       97.62     64.16 o 
  13   3  25       37.25        5.72     66.65 o 
   1   4  25      376.75      505.91     81.57 o 
   2   4  25      176.02      210.28     47.55 o 
   3   4  25       12.97       68.94     53.52 o 
   4   4  25      261.18      316.80     70.27 o 
   5   4  25      177.72      208.96     63.94 o 
   6   4  25      552.17      684.46     87.03 o 
   7   4  25      372.62      422.75     72.72 o 
   8   4  25      682.38     1023.29    150.19 o 
   9   4  25      102.64      205.76    108.19 o 
  10   4  25      216.81      164.98     93.28 o 
  11   4  25       98.59      179.30    108.83 o 
   0   5  25      134.26      103.85     71.44 o 
   1   5  25        3.62       21.25     48.85 o 
   2   5  25      647.45      580.45     86.87 o 
   3   5  25      262.04      191.33     62.68 o 
   4   5  25      194.36      166.27     67.04 o 
   5   5  25      343.97      349.89     75.93 o 
   6   5  25      548.69      522.38    105.56 o 
   7   5  25       32.92       73.73     89.67 o 
   8   5  25       71.27      149.86    103.40 o 
   9   5  25      252.27      200.23    115.95 o 
   1   6  25        0.09      -12.28     58.86 o 
   2   6  25      349.88      398.63    123.43 o 
   3   6  25        1.39       -5.55     53.51 o 
   4   6  25      246.75      286.96    141.88 o 
   5   6  25       66.68       76.42     65.81 o 
   0   0  26    28622.63    29163.77    613.86 o 
   2   0  26      242.84      405.57     60.32 o 
   4   0  26      885.39      801.55    110.12 o 
   6   0  26      448.56      440.39     74.47 o 
   8   0  26     2615.55     2641.39    156.32 o 
  10   0  26      260.14      199.21     70.57 o 
  12   0  26      777.23      737.16     96.48 o 
  14   0  26      777.10      947.68    171.28 o 
   1   1  26      863.79      830.02     65.26 o 
   2   1  26     3112.79     3116.43    142.98 o 
   3   1  26      191.15      233.83     39.29 o 
   4   1  26       72.66       50.60     41.05 o 
   5   1  26      255.91      229.47     51.51 o 
   6   1  26      181.42      352.55     60.88 o 
   7   1  26     3874.66     3824.77    149.37 o 
   8   1  26     2513.69     2641.19    128.40 o 
   9   1  26      158.34      256.13     61.92 o 
  10   1  26       23.01      170.53     64.92 o 
  11   1  26       67.88      156.62     56.92 o 
  12   1  26       31.10       44.16     85.32 o 
  13   1  26      196.03      211.21     55.58 o 
  14   1  26      680.64      668.58    109.47 o 
   0   2  26      198.34      216.57     58.75 o 
   1   2  26      899.68      807.32     59.84 o 
   2   2  26     1547.62     1565.04     77.30 o 
   3   2  26        8.05       31.29     34.74 o 
   4   2  26      158.02      233.31     36.78 o 
   5   2  26      399.93      381.78     93.33 o 
   6   2  26      348.26      412.62     54.37 o 
   7   2  26      192.82      287.92     84.26 o 
   8   2  26        8.64       43.85     50.98 o 
   9   2  26     1173.45     1163.55     95.61 o 
  10   2  26      106.03      123.58     54.12 o 
  11   2  26      304.22      335.07     67.80 o 
  12   2  26      874.27      773.22     84.87 o 
  13   2  26       45.34       44.21     52.41 o 
   1   3  26     1178.04     1321.55     75.46 o 
   2   3  26      569.98      567.64     53.41 o 
   3   3  26       55.20       48.32     41.53 o 
   4   3  26       22.33       15.46     49.91 o 
   5   3  26     1385.76     1455.86    114.70 o 
   6   3  26       31.66       20.25     54.26 o 
   7   3  26      263.99      295.64     69.74 o 
   8   3  26      324.72      249.58     65.84 o 
   9   3  26       24.00       51.81    119.41 o 
  10   3  26      140.57       -8.65     64.41 o 
  11   3  26       35.62      -54.36    199.24 o 
  12   3  26        4.65      -22.83     61.95 o 
   0   4  26     1903.00     1731.57    182.36 o 
   1   4  26     1294.57     1405.03     92.33 o 
   2   4  26     1649.22     1657.18    123.23 o 
   3   4  26       22.99      142.09     65.42 o 
   4   4  26       94.29      217.63     66.78 o 
   5   4  26      503.69      570.59     86.32 o 
   6   4  26      560.00      644.63     90.39 o 
   7   4  26      406.37      361.37     73.03 o 
   8   4  26       32.53      245.79    111.85 o 
   9   4  26      535.46      446.50    122.09 o 
  10   4  26       18.56      126.59     91.94 o 
   1   5  26       87.58      144.65     69.62 o 
   2   5  26       17.60      106.74     65.76 o 
   3   5  26       29.27       65.83     57.85 o 
   4   5  26        7.34       16.04     55.55 o 
   5   5  26      176.42      314.03     77.80 o 
   6   5  26      101.18      268.29     75.97 o 
   7   5  26      989.18     1051.02    168.39 o 
   8   5  26      349.28      506.70    138.67 o 
   0   6  26     1283.51     1156.37    160.89 o 
   1   6  26      179.97      269.13     76.63 o 
   2   6  26      283.10      386.84     87.53 o 
   3   6  26       37.61       33.77    128.71 o 
   4   6  26        7.15       76.97     61.66 o 
   2   0  27     9043.99     8433.85    205.55 o 
   4   0  27     7921.45     7998.60    255.02 o 
   6   0  27       17.62       72.06    160.72 o 
   8   0  27     1882.71     1905.63    140.77 o 
  10   0  27      156.59      168.52    101.48 o 
  12   0  27      405.10      364.15    126.76 o 
   0   1  27     6294.75     5922.40    203.76 o 
   1   1  27       47.77        2.70     32.23 o 
   2   1  27      357.82      365.44     51.00 o 
   3   1  27     1522.95     1311.70     66.93 o 
   4   1  27       71.58       37.87     35.44 o 
   5   1  27     1759.93     1654.14    102.56 o 
   6   1  27     3248.80     3119.77    134.83 o 
   7   1  27      221.95      352.57     73.22 o 
   8   1  27      336.64      387.45     65.46 o 
   9   1  27     1208.90     1245.57     98.32 o 
  10   1  27        2.65      127.48     54.49 o 
  11   1  27      726.10      915.47     92.30 o 
  12   1  27      608.30      533.14     75.58 o 
  13   1  27      262.74      417.40     72.01 o 
   1   2  27     1857.84     1798.81     83.71 o 
   2   2  27        6.09       14.43     36.58 o 
   3   2  27        4.48       27.11     32.89 o 
   4   2  27       81.11      107.41     50.55 o 
   5   2  27      219.08      167.05     44.57 o 
   6   2  27      494.16      639.91     62.60 o 
   7   2  27     2125.91     2089.32    118.12 o 
   8   2  27     2363.68     2586.02    132.59 o 
   9   2  27       18.97       72.03     57.33 o 
  10   2  27      890.87      863.30     86.29 o 
  11   2  27      227.50      123.21     73.36 o 
  12   2  27       87.50       49.35     59.90 o 
   0   3  27       30.77       73.44     54.73 o 
   1   3  27     4866.46     4899.53    135.56 o 
   2   3  27      259.81      331.88     46.57 o 
   3   3  27      768.39      749.57    121.29 o 
   4   3  27      110.61      113.32     50.20 o 
   5   3  27       18.21       97.31     59.80 o 
   6   3  27       73.10       65.00     59.06 o 
   7   3  27      645.83      513.73     81.33 o 
   8   3  27       12.01       -0.79     56.92 o 
   9   3  27       76.10       22.64    114.97 o 
  10   3  27       27.46      -26.24    198.66 o 
  11   3  27       11.97      -74.00     74.00 o 
   1   4  27     1127.53     1174.61     87.89 o 
   2   4  27       46.43       92.13     64.23 o 
   3   4  27      929.96      848.03     97.38 o 
   4   4  27      742.28      734.78     95.04 o 
   5   4  27      648.36      678.65    213.49 o 
   6   4  27      415.59      391.43     75.40 o 
   7   4  27      351.34      335.73     75.58 o 
   8   4  27      380.30      410.56    125.21 o 
   9   4  27       38.63       40.25     73.84 o 
  10   4  27       82.40      359.27    129.51 o 
   0   5  27      558.00      480.30    123.68 o 
   1   5  27      395.82      270.64    112.39 o 
   2   5  27       92.55       55.46     56.48 o 
   3   5  27      267.15      323.55     77.73 o 
   4   5  27      146.10      180.38     65.42 o 
   5   5  27      774.40      808.12     98.83 o 
   6   5  27      440.51      485.41     88.30 o 
   7   5  27      107.79       36.16     89.79 o 
   1   6  27        0.17       74.71     73.32 o 
   0   0  28     6319.75     7200.43    322.14 o 
   2   0  28      414.53      608.05     97.01 o 
   4   0  28      456.84      556.61     80.32 o 
   6   0  28     4664.88     4552.76    203.03 o 
   8   0  28      599.66      647.95    169.29 o 
  10   0  28       14.53      -26.19     83.73 o 
  12   0  28      429.98      468.84    174.65 o 
   1   1  28      420.63      316.08     42.53 o 
   2   1  28      760.27      756.66     56.53 o 
   3   1  28       92.27       53.73     33.05 o 
   4   1  28      427.99      447.69     53.83 o 
   5   1  28       19.31       59.09     46.31 o 
   6   1  28       83.12      152.78     52.59 o 
   7   1  28     3980.48     3944.18    157.40 o 
   8   1  28     1455.11     1342.10    100.85 o 
   9   1  28      925.76      854.61     86.77 o 
  10   1  28       91.65      140.09    101.88 o 
  11   1  28      320.22      316.04     68.35 o 
  12   1  28        7.69      -24.54     61.18 o 
   0   2  28     1133.69     1021.62     95.59 o 
   1   2  28     1198.37     1159.31     84.80 o 
   2   2  28      735.46      815.09     62.77 o 
   3   2  28      620.77      529.99     46.45 o 
   4   2  28      128.81      118.60     44.67 o 
   5   2  28     1040.80      929.70     71.99 o 
   6   2  28     1495.09     1418.54    100.59 o 
   7   2  28      284.91      291.60     87.47 o 
   8   2  28       16.87      102.31     55.30 o 
   9   2  28      269.10      311.37     62.77 o 
  10   2  28        9.43       10.14     54.94 o 
  11   2  28       99.00      234.98     67.88 o 
  12   2  28       52.89       76.94     53.35 o 
   1   3  28     1299.71     1279.12     76.20 o 
   2   3  28       91.26      121.84     39.26 o 
   3   3  28      734.43      754.90     75.83 o 
   4   3  28       19.00       42.09     64.25 o 
   5   3  28     2289.07     2271.72    122.39 o 
   6   3  28      158.52      145.75     52.41 o 
   7   3  28      376.55      332.05     61.48 o 
   8   3  28       37.41      -38.87     69.53 o 
   9   3  28       47.25      123.74     69.98 o 
  10   3  28       25.12      -12.65     87.57 o 
  11   3  28        9.21      -74.44    101.05 o 
   0   4  28       98.39      127.58    105.59 o 
   1   4  28     1905.46     1957.25    113.77 o 
   2   4  28      580.74      626.33     92.53 o 
   3   4  28       59.93      111.47     62.11 o 
   4   4  28      135.68      195.80     70.16 o 
   5   4  28      671.03      604.13     91.63 o 
   6   4  28      202.18      165.61     63.26 o 
   7   4  28      242.64      284.57     69.03 o 
   8   4  28       11.03      165.61     97.24 o 
   9   4  28      146.52      139.08    104.24 o 
   1   5  28       20.96       17.55     57.66 o 
   2   5  28      431.49      348.01     85.03 o 
   3   5  28        5.47       59.79     66.89 o 
   4   5  28      158.11      227.11     73.68 o 
   5   5  28       60.26      180.80     67.77 o 
   6   5  28        3.57       66.95     56.72 o 
   2   0  29     3414.61     3293.50    158.68 o 
   4   0  29      556.06      637.98    146.08 o 
   6   0  29      242.08      175.17    169.79 o 
   8   0  29      898.14      776.78    103.77 o 
  10   0  29        7.42       56.12     90.02 o 
  12   0  29      111.68      252.55    134.73 o 
   0   1  29     2711.21     2902.27    193.52 o 
   1   1  29     1473.88     1290.40     69.36 o 
   2   1  29     1175.30     1127.78     66.22 o 
   3   1  29      750.32      701.96     60.00 o 
   4   1  29      332.96      294.54     44.47 o 
   5   1  29      663.24      627.79     74.97 o 
   6   1  29     2480.99     2543.13    130.13 o 
   7   1  29      700.11      572.81     75.41 o 
   8   1  29      146.29      124.69     56.46 o 
   9   1  29      107.00      236.16     69.53 o 
  10   1  29        0.01       38.17     56.92 o 
  11   1  29      573.43      730.51     82.97 o 
  12   1  29      359.35      432.96     74.95 o 
   1   2  29      845.56      802.16     71.69 o 
   2   2  29      184.88      223.60     45.41 o 
   3   2  29       42.07       10.29     35.76 o 
   4   2  29      511.16      463.10    105.86 o 
   5   2  29      173.92      136.64     46.61 o 
   6   2  29      614.36      700.80     88.89 o 
   7   2  29     1287.83     1220.03     97.67 o 
   8   2  29     1434.66     1489.46    107.87 o 
   9   2  29       30.26       64.42     51.44 o 
  10   2  29       92.34      183.41     60.82 o 
  11   2  29      436.09      442.61     78.35 o 
   0   3  29        0.38       48.29     57.94 o 
   1   3  29     1169.55     1081.04     71.91 o 
   2   3  29      170.44      149.27     52.15 o 
   3   3  29      301.83      285.02     62.47 o 
   4   3  29      361.37      462.98     68.89 o 
   5   3  29       74.00      233.96     61.78 o 
   6   3  29        0.57      -19.83     47.62 o 
   7   3  29      491.83      439.35     96.82 o 
   8   3  29        0.23       29.40     62.60 o 
   9   3  29       49.09       53.16     62.38 o 
  10   3  29        6.43      -21.90     63.59 o 
   1   4  29      386.75      428.84     68.79 o 
   2   4  29       33.62       62.74     44.45 o 
   3   4  29      318.14      413.52     83.29 o 
   4   4  29       17.77       40.84     75.20 o 
   5   4  29      349.28      479.44    144.96 o 
   6   4  29      594.14      713.99     97.83 o 
   7   4  29      147.15      124.94     64.82 o 
   8   4  29      321.16      386.01    128.11 o 
   0   5  29      679.63      709.35    149.30 o 
   1   5  29      387.31      436.73     89.89 o 
   2   5  29       15.83       48.23     64.91 o 
   3   5  29      209.96      260.23     75.45 o 
   4   5  29       24.88      157.92     73.27 o 
   5   5  29      299.50      382.24     87.04 o 
   0   0  30     4936.99     5319.32    288.76 o 
   2   0  30       23.50       54.24     56.38 o 
   4   0  30      683.38      815.02    140.62 o 
   6   0  30     2703.42     2929.02    172.85 o 
   8   0  30       41.72       38.96     65.48 o 
  10   0  30       16.09       17.50    111.89 o 
   1   1  30       86.08       22.34     39.97 o 
   2   1  30     1250.74     1104.20     83.39 o 
   3   1  30      475.38      339.03     47.18 o 
   4   1  30      108.90       76.78     51.92 o 
   5   1  30       23.22       59.11     51.63 o 
   6   1  30      137.33      201.46     60.31 o 
   7   1  30     1791.14     1560.37    109.35 o 
   8   1  30      243.46      316.39     68.23 o 
   9   1  30      476.80      537.41     78.66 o 
  10   1  30       26.59      130.83     59.03 o 
  11   1  30      240.33      235.66     68.15 o 
   0   2  30       54.24       16.92    104.13 o 
   1   2  30      209.44      262.09     47.73 o 
   2   2  30      609.70      599.13     57.22 o 
   3   2  30      769.74      688.78     78.22 o 
   4   2  30      739.52      736.09     83.85 o 
   5   2  30      532.76      379.48     67.68 o 
   6   2  30     1604.82     1523.82    107.05 o 
   7   2  30       97.93       90.37     58.28 o 
   8   2  30        1.03       -8.28     52.10 o 
   9   2  30      257.60      214.05     62.06 o 
  10   2  30      214.41      208.08     69.57 o 
   1   3  30     1559.03     1388.20     93.61 o 
   2   3  30      270.80      331.14     63.27 o 
   3   3  30     1126.61     1164.18     95.35 o 
   4   3  30       11.05       40.88     47.95 o 
   5   3  30     1542.12     1508.89    107.37 o 
   6   3  30       16.34       45.61     85.88 o 
   7   3  30      317.23      191.98     62.96 o 
   8   3  30        1.46      -52.83     72.15 o 
   9   3  30      129.13      180.05     81.67 o 
   0   4  30      102.51       74.31     62.82 o 
   1   4  30      689.37      610.58     73.48 o 
   2   4  30      646.78      690.62     77.57 o 
   3   4  30      119.90       53.50     56.72 o 
   4   4  30      122.43      186.59     58.81 o 
   5   4  30      186.27      155.74     53.62 o 
   6   4  30       66.22      128.57     67.34 o 
   7   4  30       87.73        0.67     59.48 o 
   1   5  30       11.84       69.09     68.87 o 
   2   5  30        0.95      -29.79     57.39 o 
   3   5  30        8.93      166.69    126.00 o 
   2   0  31      908.64      905.37    150.52 o 
   4   0  31     2033.01     2080.78    204.73 o 
   6   0  31      470.24      554.34    133.99 o 
   8   0  31       28.57       50.21     79.86 o 
  10   0  31      694.40      701.81    145.78 o 
   0   1  31     3726.39     3707.76    240.86 o 
   1   1  31      764.66      627.86     62.82 o 
   2   1  31       21.40       22.93     44.36 o 
   3   1  31      665.48      559.97     57.75 o 
   4   1  31      211.82      176.11     58.17 o 
   5   1  31      205.21      187.39     55.61 o 
   6   1  31     2009.24     1952.35    164.63 o 
   7   1  31      132.69      167.01     60.91 o 
   8   1  31      560.31      608.44     82.98 o 
   9   1  31       72.23      193.79     71.40 o 
  10   1  31      205.66      359.73     74.44 o 
   1   2  31     1335.81     1236.74     78.38 o 
   2   2  31      103.07      115.43     41.88 o 
   3   2  31       48.97       61.82     56.45 o 
   4   2  31      104.80      -31.30     85.74 o 
   5   2  31      252.34      232.55    112.02 o 
   6   2  31      316.11      313.44     61.11 o 
   7   2  31      775.24      636.37     78.05 o 
   8   2  31      878.32      813.32     84.47 o 
   9   2  31        5.09      -51.80     54.37 o 
  10   2  31        4.25       45.08     60.74 o 
   0   3  31        0.99       28.19     51.95 o 
   1   3  31     1834.49     1644.18     88.99 o 
   2   3  31      138.55      215.08     70.20 o 
   3   3  31      109.05      163.39     56.89 o 
   4   3  31        7.46        4.22     49.46 o 
   5   3  31       28.77       14.61     53.77 o 
   6   3  31       10.59       -0.65     55.10 o 
   7   3  31      122.86       -0.03     55.89 o 
   8   3  31       12.09       38.82     70.47 o 
   1   4  31      857.91      753.84     79.31 o 
   2   4  31        8.81        7.60     50.50 o 
   3   4  31      515.23      552.82     73.99 o 
   4   4  31      215.15      241.49     59.89 o 
   5   4  31      217.31      135.46     53.32 o 
   6   4  31      508.45      459.68     71.41 o 
   0   0  32     6648.47     6837.42    336.04 o 
   2   0  32      209.97      141.27     98.22 o 
   4   0  32      230.02      211.82    100.43 o 
   6   0  32     1016.72      868.08    146.79 o 
   8   0  32      460.05      644.46    141.33 o 
  10   0  32        7.17      121.43     91.17 o 
   1   1  32      266.76      292.32     50.53 o 
   2   1  32      610.99      581.49     60.09 o 
   3   1  32       93.58       83.17     42.64 o 
   4   1  32      210.04      134.63     51.15 o 
   5   1  32      166.06      256.45     67.52 o 
   6   1  32       43.52      149.34     59.01 o 
   7   1  32     1673.89     1552.73    111.00 o 
   8   1  32      347.13      387.18    102.65 o 
   9   1  32       65.05       85.52     74.75 o 
  10   1  32      196.96      200.62     66.72 o 
   0   2  32       83.29       95.23     60.37 o 
   1   2  32      207.80      217.56     47.64 o 
   2   2  32      361.54      385.55     65.96 o 
   3   2  32      103.81       47.35     52.81 o 
   4   2  32      559.55      390.02     58.52 o 
   5   2  32      680.88      708.00    102.80 o 
   6   2  32      630.16      579.86     75.67 o 
   7   2  32      144.27       59.92     64.32 o 
   8   2  32      245.86      277.18     80.08 o 
   9   2  32      623.16      650.81     83.94 o 
   1   3  32     1204.88     1171.13     96.83 o 
   2   3  32       50.05       81.43     60.80 o 
   3   3  32     1182.05     1114.52     95.92 o 
   4   3  32       18.97      -38.47     56.86 o 
   5   3  32     1188.74     1134.12     97.94 o 
   6   3  32       33.59      -53.43     53.43 o 
   7   3  32      380.76      310.08     89.47 o 
   0   4  32      292.75      262.59    106.09 o 
   1   4  32      286.19      267.56     71.09 o 
   2   4  32      455.20      504.83     75.50 o 
   3   4  32       12.18       58.86     49.68 o 
   4   4  32       13.36       85.14     59.73 o 
   5   4  32      169.55      179.58     60.74 o 
   2   0  33     1528.34     1418.75    172.30 o 
   4   0  33      858.92      913.08    145.46 o 
   6   0  33      103.62      287.06    108.36 o 
   8   0  33      330.84      422.09    139.48 o 
   0   1  33     3945.15     3570.14    184.94 o 
   1   1  33      137.62       63.66     49.48 o 
   2   1  33       22.14      -38.78     41.92 o 
   3   1  33      575.79      455.34     67.54 o 
   4   1  33       97.17      106.68     58.54 o 
   5   1  33      457.74      422.52     73.60 o 
   6   1  33     1617.78     1712.13    116.30 o 
   7   1  33       77.29       58.84     55.88 o 
   8   1  33       80.80      109.75     56.85 o 
   9   1  33       26.41      -12.44     60.00 o 
   1   2  33      508.06      505.91     59.51 o 
   2   2  33       39.53      -13.68     47.25 o 
   3   2  33       72.01       50.40     52.07 o 
   4   2  33       12.99       47.66     53.44 o 
   5   2  33      487.92      509.42     97.03 o 
   6   2  33      220.45      120.67     57.77 o 
   7   2  33      716.90      573.82     79.87 o 
   8   2  33     1115.45     1000.21     96.70 o 
   0   3  33        9.88       94.37     62.34 o 
   1   3  33     1000.17      971.11     91.35 o 
   2   3  33        0.39      123.24     61.13 o 
   3   3  33      195.14      144.65     58.03 o 
   4   3  33        7.53       48.12     58.41 o 
   5   3  33       28.02       54.13     70.26 o 
   6   3  33        1.61       -1.88     76.75 o 
   1   4  33       86.29       39.69     78.06 o 
   2   4  33        1.67        4.80     56.04 o 
   0   0  34     5868.63     5632.05    313.29 o 
   2   0  34      391.97      428.13    124.94 o 
   4   0  34      229.15      237.73    104.80 o 
   6   0  34     1298.11     1190.17    174.35 o 
   8   0  34       51.74      110.27    118.71 o 
   1   1  34      352.93      219.64     58.59 o 
   2   1  34      292.53      125.00     42.44 o 
   3   1  34       50.61       39.13     85.63 o 
   4   1  34      527.76      537.89     77.05 o 
   5   1  34      173.01      117.15     65.85 o 
   6   1  34       32.98       32.28     48.38 o 
   7   1  34     1090.29      802.49    111.82 o 
   8   1  34      712.48      599.39     87.33 o 
   0   2  34        0.65       39.97     58.51 o 
   1   2  34      344.70      396.08     56.35 o 
   2   2  34      310.17      393.64     68.39 o 
   3   2  34       45.60       22.27     57.13 o 
   4   2  34      201.27      350.40     82.80 o 
   5   2  34      319.36      303.29     78.82 o 
   6   2  34      390.82      295.04     88.01 o 
   7   2  34      378.86      462.41    145.71 o 
   1   3  34     1368.15     1425.84    108.07 o 
   2   3  34      147.06      254.12     67.18 o 
   3   3  34      636.12      674.62     81.47 o 
   4   3  34       25.42       50.30     57.17 o 
   5   3  34      540.95      492.66     78.84 o 
   2   0  35     1883.27     1866.13    203.58 o 
   4   0  35      442.36      450.30    130.10 o 
   6   0  35       25.29      -40.06    104.49 o 
   0   1  35     1404.80     1096.90    148.76 o 
   1   1  35       15.65       22.98     67.37 o 
   2   1  35        3.28      -28.18     77.21 o 
   3   1  35      385.48      209.36     73.71 o 
   4   1  35       26.29      -39.75     59.05 o 
   5   1  35      429.82      390.71     86.60 o 
   6   1  35      846.05      740.65     89.22 o 
   1   2  35      403.69      307.44     69.96 o 
   2   2  35      315.79      392.63     90.41 o 
   3   2  35       42.43      -15.04     77.31 o 
   4   2  35       27.76      -13.32     60.84 o 
   5   2  35      411.40      314.87     75.86 o 
   0   3  35        7.99      -25.93     97.58 o 
   1   3  35     2424.90     2303.33    143.39 o 
   2   3  35        4.42       -6.36     57.84 o 
   0   0  36     4586.84     4262.65    286.11 o 
   2   0  36       98.92       83.94     89.36 o 
   4   0  36        4.89       75.23    100.35 o 
   1   1  36       16.34       33.58     73.14 o 
   2   1  36      781.31      587.07    230.02 o 
   3   1  36      229.88      126.81     56.25 o 
   4   1  36      239.25       97.99    105.55 o 
   5   1  36      163.43       61.42     79.73 o 
   0   2  36      162.64      155.38     83.57 o 
   1   2  36       38.58      -36.97     60.71 o 
   2   2  36      159.81       81.00     62.78 o 
   3   2  36       34.54       -4.51     71.31 o 
   2   0  37      638.04      364.11    108.07 o 
   0   1  37       64.82       37.65     85.88 o 
   1   1  37      142.29       53.36     90.61 o 
   2   1  37        5.22      -38.44     85.28 o 
   3   1  37      539.45      296.85     99.59 o 
                                                 
